# Supplementary material for: Comparing molnupiravir and nirmatrelvir/ritonavir efficacy and the effects on SARS-CoV-2 transmission in animal models
Source: Nat Commun. 2023 Aug 7;14:4731. doi: 10.1038/s41467-023-40556-8 (PMC10406822; doi:10.1038/s41467-023-40556-8)
Supplement: Supplementary file 4 — Supplementary Data 1 [file 41467_2023_40556_MOESM4_ESM.xlsx]

## Sheet: Fig 2
Figure 2c
Comparison of Survival Curves
Log-rank (Mantel-Cox) test
Chi square	8.143
df	1
P value	0.0043
P value summary	**
Are the survival curves sig different?	Yes
Gehan-Breslow-Wilcoxon test
Chi square	7.492
df	1
P value	0.0062
P value summary	**
Are the survival curves sig different?	Yes
Median survival
Vehicle	4.5
Nirm 250mg/kg +Rit	Undefined
Hazard Ratio (Mantel-Haenszel)	A/B	B/A
Ratio (and its reciprocal)	15.81	0.06327
95% CI of ratio	2.374 to 105.2	0.009502 to 0.4213
Hazard Ratio (logrank)	A/B	B/A
Ratio (and its reciprocal)	Undefined	Undefined
	Vehicle	Nirm 250mg/kg +Rit
Number of rows	11	11
# of blank lines	5	5
# rows with impossible data	0	0
# censored subjects	1	6
# deaths/events	5	0
Median survival	4.5	Undefined
Figure 2d
Comparison of Survival Curves
Log-rank (Mantel-Cox) test (recommended)
Chi square	14.03
df	3
P value	0.0029
P value summary	**
Are the survival curves sig different?	Yes
Logrank test for trend (recommended)
Chi square	8.041
df	1
P value	0.0046
P value summary	**
Sig. trend?	Yes
Gehan-Breslow-Wilcoxon test
Chi square	13.92
df	3
P value	0.003
P value summary	**
Are the survival curves sig different?	Yes
	Vehicle	Nirm 250mg/kg +Rit	Nirm 125mg/kg +Rit	Moln 250mg/kg
Number of rows	14	14	14	14
# of blank lines	4	4	4	4
# rows with impossible data	0	0	0	0
# censored subjects	6	10	10	10
# deaths/events	4	0	0	0
Median survival	Undefined	Undefined	Undefined	Undefined
Figure 2e
Table Analyzed	Transform of Delta - Lung titer
Column B	Nirm 250mg/kg +Rit
vs.	vs.
Column A	Vehicle
Unpaired t test
P value	0.0216
P value summary	*
Significantly different (P < 0.05)?	Yes
One- or two-tailed P value?	Two-tailed
t, df	t=2.719, df=10
How big is the difference?
Mean of column A	6.871
Mean of column B	4.483
Difference between means (B - A) ± SEM	-2.388 ± 0.8784
95% confidence interval	-4.345 to -0.4310
R squared (eta squared)	0.425
F test to compare variances
F, DFn, Dfd	36.53, 5, 5
P value	0.0012
P value summary	**
Significantly different (P < 0.05)?	Yes
Data analyzed
Sample size, column A	6
Sample size, column B	6
Figure 2f
Table Analyzed	Transform of Omicron - titer
Data sets analyzed	A-D
ANOVA summary
F	7.633
P value	0.0003
P value summary	***
Significant diff. among means (P < 0.05)?	Yes
R squared	0.3423
Brown-Forsythe test
F (DFn, DFd)	1.907 (3, 44)
P value	0.1424
P value summary	ns
Are SDs significantly different (P < 0.05)?	No
Bartlett's test
Bartlett's statistic (corrected)	16.18
P value	0.001
P value summary	**
Are SDs significantly different (P < 0.05)?	Yes
ANOVA table	SS	DF	MS	F (DFn, DFd)	P value
Treatment (between columns)	44.13	3	14.71	F (3, 44) = 7.633	P=0.0003
Residual (within columns)	84.8	44	1.927
Total	128.9	47
Data summary
Number of treatments (columns)	4
Number of values (total)	48
Number of families	1
Number of comparisons per family	6
Alpha	0.05
Tukey's multiple comparisons test	Mean Diff.	95.00% CI of diff.	Below threshold?	Summary	Adjusted P Value
Vehicle vs. Nirm 250mg/kg +Rit	1.93	0.5529 to 3.308	Yes	**	0.0029	A-B
Vehicle vs. Nirm 125mg/kg +Rit	2.502	0.9184 to 4.086	Yes	***	0.0007	A-C
Vehicle vs. Moln 250mg/kg	1.807	0.2721 to 3.341	Yes	*	0.0153	A-D
Nirm 250mg/kg +Rit vs. Nirm 125mg/kg +Rit	0.5717	-0.9911 to 2.135	No	ns	0.7633	B-C
Nirm 250mg/kg +Rit vs. Moln 250mg/kg	-0.1235	-1.637 to 1.390	No	ns	0.9963	B-D
Nirm 125mg/kg +Rit vs. Moln 250mg/kg	-0.6953	-2.398 to 1.008	No	ns	0.6974	C-D
Test details	Mean 1	Mean 2	Mean Diff.	SE of diff.	n1	n2	q	DF
Vehicle vs. Nirm 250mg/kg +Rit	6.708	4.778	1.93	0.5159	14	15	5.292	44
Vehicle vs. Nirm 125mg/kg +Rit	6.708	4.206	2.502	0.5931	14	9	5.966	44
Vehicle vs. Moln 250mg/kg	6.708	4.902	1.807	0.5748	14	10	4.445	44
Nirm 250mg/kg +Rit vs. Nirm 125mg/kg +Rit	4.778	4.206	0.5717	0.5853	15	9	1.381	44
Nirm 250mg/kg +Rit vs. Moln 250mg/kg	4.778	4.902	-0.1235	0.5667	15	10	0.3082	44
Nirm 125mg/kg +Rit vs. Moln 250mg/kg	4.206	4.902	-0.6953	0.6379	9	10	1.542	44
Figure 2g - VOC d Lung RNA
	Table Analyzed	Transform of Delta - Lung RNA
	Column B	nirmatrelvir treated (250 mg kg-1 nirmatrelvir + ritonavir; b.i.d.)
	vs.	vs.
	Column A	Vehicle
	Unpaired t test
	P value	0.0195
	P value summary	*
	Significantly different (P < 0.05)?	Yes
	One- or two-tailed P value?	Two-tailed
	t, df	t=2.777, df=10
	How big is the difference?
	Mean of column A	8.485
	Mean of column B	6.715
	Difference between means (B - A) ± SEM	-1.770 ± 0.6373
	95% confidence interval	-3.190 to -0.3501
	R squared (eta squared)	0.4355
	F test to compare variances
	F, DFn, Dfd	114.1, 5, 5
	P value	<0.0001
	P value summary	****
	Significantly different (P < 0.05)?	Yes
	Data analyzed
	Sample size, column A	6
	Sample size, column B	6
Figure 2g - VOC d trachea RNA
	Table Analyzed	Transform of Delta - Trachea RNA
	Column B	nirmatrelvir treated (250 mg kg-1 nirmatrelvir + ritonavir; b.i.d.)
	vs.	vs.
	Column A	Vehicle
	Unpaired t test
	P value	0.0212
	P value summary	*
	Significantly different (P < 0.05)?	Yes
	One- or two-tailed P value?	Two-tailed
	t, df	t=2.730, df=10
	How big is the difference?
	Mean of column A	7.036
	Mean of column B	4.881
	Difference between means (B - A) ± SEM	-2.155 ± 0.7894
	95% confidence interval	-3.914 to -0.3963
	R squared (eta squared)	0.4271
	F test to compare variances
	F, DFn, Dfd	6.620, 5, 5
	P value	0.0585
	P value summary	ns
	Significantly different (P < 0.05)?	No
	Data analyzed
	Sample size, column A	6
	Sample size, column B	6
Figure 2i - VOC o lung RNA
	Table Analyzed	Transform of Omicron - Lung RNA
	Data sets analyzed	A-D
	ANOVA summary
	F	8.124
	P value	0.0002
	P value summary	***
	Significant diff. among means (P < 0.05)?	Yes
	R squared	0.3463
	Brown-Forsythe test
	F (DFn, DFd)	3.080 (3, 46)
	P value	0.0366
	P value summary	*
	Are SDs significantly different (P < 0.05)?	Yes
	Bartlett's test
	Bartlett's statistic (corrected)	17.21
	P value	0.0006
	P value summary	***
	Are SDs significantly different (P < 0.05)?	Yes
	ANOVA table	SS	DF	MS	F (DFn, DFd)	P value
	Treatment (between columns)	46.62	3	15.54	F (3, 46) = 8.124	P=0.0002
	Residual (within columns)	87.99	46	1.913
	Total	134.6	49
	Data summary
	Number of treatments (columns)	4
	Number of values (total)	50
	Number of families	1
	Number of comparisons per family	6
	Alpha	0.05
	Šídák's multiple comparisons test	Mean Diff.	95.00% CI of diff.	Below threshold?	Summary	Adjusted P Value
	Vehicle vs. Paxlovid - 250mg/kg BW	1.48	0.09155 to 2.868	Yes	*	0.0311	A-B
	Vehicle vs. Paxlovid - 125mg/kg BW	1.986	0.4336 to 3.538	Yes	**	0.0059	A-C
	Vehicle vs. molnupiravir	-0.4715	-2.024 to 1.081	No	ns	0.957	A-D
	Paxlovid - 250mg/kg BW vs. Paxlovid - 125mg/kg BW	0.506	-1.046 to 2.058	No	ns	0.9403	B-C
	Paxlovid - 250mg/kg BW vs. molnupiravir	-1.951	-3.504 to -0.3991	Yes	**	0.0071	B-D
	Paxlovid - 125mg/kg BW vs. molnupiravir	-2.457	-4.158 to -0.7569	Yes	**	0.0015	C-D
	Test details	Mean 1	Mean 2	Mean Diff.	SE of diff.	n1	n2	t	DF
	Vehicle vs. Paxlovid - 250mg/kg BW	7.889	6.409	1.48	0.505	15	15	2.93	46
	Vehicle vs. Paxlovid - 125mg/kg BW	7.889	5.903	1.986	0.5646	15	10	3.517	46
	Vehicle vs. molnupiravir	7.889	8.36	-0.4715	0.5646	15	10	0.835	46
	Paxlovid - 250mg/kg BW vs. Paxlovid - 125mg/kg BW	6.409	5.903	0.506	0.5646	15	10	0.8961	46
	Paxlovid - 250mg/kg BW vs. molnupiravir	6.409	8.36	-1.951	0.5646	15	10	3.456	46
	Paxlovid - 125mg/kg BW vs. molnupiravir	5.903	8.36	-2.457	0.6185	10	10	3.973	46
Figure 2j - VOC o trachea RNA
	Table Analyzed	Transform of Omicron - Trachea RNA
	Data sets analyzed	A-D
	ANOVA summary
	F	17.42
	P value	<0.0001
	P value summary	****
	Significant diff. among means (P < 0.05)?	Yes
	R squared	0.5318
	Brown-Forsythe test
	F (DFn, DFd)	5.226 (3, 46)
	P value	0.0034
	P value summary	**
	Are SDs significantly different (P < 0.05)?	Yes
	Bartlett's test
	Bartlett's statistic (corrected)	18.71
	P value	0.0003
	P value summary	***
	Are SDs significantly different (P < 0.05)?	Yes
	ANOVA table	SS	DF	MS	F (DFn, DFd)	P value
	Treatment (between columns)	46.25	3	15.42	F (3, 46) = 17.42	P<0.0001
	Residual (within columns)	40.71	46	0.885
	Total	86.96	49
	Data summary
	Number of treatments (columns)	4
	Number of values (total)	50
	Number of families	1
	Number of comparisons per family	6
	Alpha	0.05
	Tukey's multiple comparisons test	Mean Diff.	95.00% CI of diff.	Below threshold?	Summary	Adjusted P Value
	Vehicle vs. Paxlovid - 250mg/kg BW	2.159	1.244 to 3.075	Yes	****	<0.0001	A-B
	Vehicle vs. Paxlovid - 125mg/kg BW	1.574	0.5506 to 2.598	Yes	***	0.0009	A-C
	Vehicle vs. molnupiravir	0.117	-0.9067 to 1.141	No	ns	0.9901	A-D
	Paxlovid - 250mg/kg BW vs. Paxlovid - 125mg/kg BW	-0.5851	-1.609 to 0.4386	No	ns	0.4321	B-C
	Paxlovid - 250mg/kg BW vs. molnupiravir	-2.042	-3.066 to -1.019	Yes	****	<0.0001	B-D
	Paxlovid - 125mg/kg BW vs. molnupiravir	-1.457	-2.579 to -0.3359	Yes	**	0.0062	C-D
	Test details	Mean 1	Mean 2	Mean Diff.	SE of diff.	n1	n2	q	DF
	Vehicle vs. Paxlovid - 250mg/kg BW	5.936	3.777	2.159	0.3435	15	15	8.89	46
	Vehicle vs. Paxlovid - 125mg/kg BW	5.936	4.362	1.574	0.3841	15	10	5.797	46
	Vehicle vs. molnupiravir	5.936	5.819	0.117	0.3841	15	10	0.4308	46
	Paxlovid - 250mg/kg BW vs. Paxlovid - 125mg/kg BW	3.777	4.362	-0.5851	0.3841	15	10	2.155	46
	Paxlovid - 250mg/kg BW vs. molnupiravir	3.777	5.819	-2.042	0.3841	15	10	7.521	46
	Paxlovid - 125mg/kg BW vs. molnupiravir	4.362	5.819	-1.457	0.4207	10	10	4.899	46

## Sheet: Fig 3
Figure 3d
Table Analyzed	Transform of ANOVA Omicron titer
Two-way ANOVA	Ordinary
Alpha	0.05
Source of Variation	% of total variation	P value	P value summary	Significant?
Row Factor	72.31	<0.0001	****	Yes
Column Factor	1.66	0.0123	*	Yes
ANOVA table	SS (Type III)	DF	MS	F (DFn, DFd)	P value
Row Factor	74.1	2	37.05	F (2, 47) = 210.8	P<0.0001
Column Factor	1.701	2	0.8507	F (2, 47) = 4.840	P=0.0123
Residual	8.261	47	0.1758
Data summary
Number of columns (Column Factor)	3
Number of rows (Row Factor)	3
Number of values	52
Compare cell means regardless of rows and columns
Number of families	1
Number of comparisons per family	21
Alpha	0.05
Tukey's multiple comparisons test	Predicted (LS) mean diff.	95.00% CI of diff.	Below threshold?	Summary	Adjusted P Value
Row 1:vehicle vs. Row 2:vehicle	1.114	0.3057 to 1.923	Yes	**	0.0015
Row 1:vehicle vs. Row 2:nir + rito	1.602	0.8239 to 2.381	Yes	****	<0.0001
Row 1:vehicle vs. Row 2:molnupiravir	1.506	0.7211 to 2.291	Yes	****	<0.0001
Row 2:vehicle vs. Row 2:nir + rito	0.4878	-0.03251 to 1.008	No	ns	0.082
Row 2:vehicle vs. Row 2:molnupiravir	0.3918	-0.1353 to 0.9188	No	ns	0.2997
Row 2:nir + rito vs. Row 2:molnupiravir	-0.09607	-0.5445 to 0.3523	No	ns	0.9986
Test details	Predicted (LS) mean 1	Predicted (LS) mean 2	Predicted (LS) mean diff.	SE of diff.	N1	N2	q	DF
Row 1:vehicle vs. Row 2:vehicle	5.909	4.795	1.114	0.2488	4	7	6.334	47
Row 1:vehicle vs. Row 2:nir + rito	5.909	4.307	1.602	0.2395	4	9	9.462	47
Row 1:vehicle vs. Row 2:molnupiravir	5.909	4.403	1.506	0.2415	4	8	8.819	47
Row 2:vehicle vs. Row 2:nir + rito	4.795	4.307	0.4878	0.1601	7	9	4.31	47
Row 2:vehicle vs. Row 2:molnupiravir	4.795	4.403	0.3918	0.1622	7	8	3.417	47
Row 2:nir + rito vs. Row 2:molnupiravir	4.307	4.403	-0.09607	0.1379	9	8	0.9849	47

## Sheet: Fig 4
Figure 4c
Table Analyzed	Transform of Combined - Nasal Titer
Two-way RM ANOVA	Matching: Stacked
Assume sphericity?	No
Alpha	0.05
Source of Variation	% of total variation	P value	P value summary	Significant?	Geisser-Greenhouse's epsilon
Time x Column Factor	6.223	0.0008	***	Yes
Time	48.23	<0.0001	****	Yes	0.262
Column Factor	15.61	0.0002	***	Yes
Subject	4.797	0.0016	**	Yes
ANOVA table	SS	DF	MS	F (DFn, DFd)	P value
Time x Column Factor	9.745	16	0.609	F (16, 96) = 2.856	P=0.0008
Time	75.53	8	9.441	F (2.096, 25.15) = 44.27	P<0.0001
Column Factor	24.44	2	12.22	F (2, 12) = 19.53	P=0.0002
Subject	7.512	12	0.626	F (12, 96) = 2.935	P=0.0016
Residual	20.48	96	0.2133
Data summary
Number of columns (Column Factor)	3
Number of rows (Time)	9
Number of subjects (Subject)	15
Number of missing values	0
Within each row, compare columns (simple effects within rows)
Number of families	9
Number of comparisons per family	2
Alpha	0.05
Dunnett's multiple comparisons test	Mean Diff.	95.00% CI of diff.	Below threshold?	Summary	Adjusted P Value
0.0
Vehicle vs. nir (20 mg/kg) + rit	0
Vehicle vs. nir (100 mg/kg) + rit	0
0.5
Vehicle vs. nir (20 mg/kg) + rit	-0.02078	-0.7203 to 0.6788	No	ns	0.9959
Vehicle vs. nir (100 mg/kg) + rit	0.6677	-0.1815 to 1.517	No	ns	0.1087
1.0
Vehicle vs. nir (20 mg/kg) + rit	-0.02069	-0.7756 to 0.7342	No	ns	0.9965
Vehicle vs. nir (100 mg/kg) + rit	1.167	0.4361 to 1.897	Yes	**	0.0057
1.5
Vehicle vs. nir (20 mg/kg) + rit	0.1048	-0.7357 to 0.9454	No	ns	0.931
Vehicle vs. nir (100 mg/kg) + rit	1.25	0.2997 to 2.201	Yes	*	0.0172
2.0
Vehicle vs. nir (20 mg/kg) + rit	0.3964	-0.2540 to 1.047	No	ns	0.2426
Vehicle vs. nir (100 mg/kg) + rit	1.687	-1.055 to 4.429	No	ns	0.1308
2.5
Vehicle vs. nir (20 mg/kg) + rit	0.4795	0.1912 to 0.7678	Yes	**	0.0049
Vehicle vs. nir (100 mg/kg) + rit	1.353	-1.913 to 4.620	No	ns	0.2341
3.0
Vehicle vs. nir (20 mg/kg) + rit	0.8333	0.2778 to 1.389	Yes	**	0.0061
Vehicle vs. nir (100 mg/kg) + rit	1.75	-1.474 to 4.975	No	ns	0.161
3.5
Vehicle vs. nir (20 mg/kg) + rit	1.02	0.1180 to 1.923	Yes	*	0.0287
Vehicle vs. nir (100 mg/kg) + rit	1.292	-1.085 to 3.669	No	ns	0.185
4.0
Vehicle vs. nir (20 mg/kg) + rit	1.271	0.5276 to 2.015	Yes	**	0.0025
Vehicle vs. nir (100 mg/kg) + rit	1.292	-1.307 to 3.891	No	ns	0.2132
Test details	Mean 1	Mean 2	Mean Diff.	SE of diff.	N1	N2	q	DF
0.0
Vehicle vs. nir (20 mg/kg) + rit	1.8	1.8	0	0	6	6
Vehicle vs. nir (100 mg/kg) + rit	1.8	1.8	0	0	6	3
0.5
Vehicle vs. nir (20 mg/kg) + rit	2.926	2.946	-0.02078	0.2708	6	6	0.07674	9.995
Vehicle vs. nir (100 mg/kg) + rit	2.926	2.258	0.6677	0.2846	6	3	2.346	5.346
1.0
Vehicle vs. nir (20 mg/kg) + rit	4.217	4.237	-0.02069	0.2913	6	6	0.07102	9.79
Vehicle vs. nir (100 mg/kg) + rit	4.217	3.05	1.167	0.2637	6	3	4.424	6.992
1.5
Vehicle vs. nir (20 mg/kg) + rit	4.592	4.487	0.1048	0.3252	6	6	0.3223	9.964
Vehicle vs. nir (100 mg/kg) + rit	4.592	3.342	1.25	0.3218	6	3	3.886	5.517
2.0
Vehicle vs. nir (20 mg/kg) + rit	4.988	4.592	0.3964	0.2449	6	6	1.619	8.523
Vehicle vs. nir (100 mg/kg) + rit	4.988	3.301	1.687	0.5607	6	3	3.009	2.24
2.5
Vehicle vs. nir (20 mg/kg) + rit	4.696	4.216	0.4795	0.1026	6	6	4.675	6.588
Vehicle vs. nir (100 mg/kg) + rit	4.696	3.342	1.353	0.602	6	3	2.248	2.016
3.0
Vehicle vs. nir (20 mg/kg) + rit	4.8	3.967	0.8333	0.2134	6	6	3.905	9.53
Vehicle vs. nir (100 mg/kg) + rit	4.8	3.05	1.75	0.6431	6	3	2.722	2.181
3.5
Vehicle vs. nir (20 mg/kg) + rit	4.592	3.572	1.02	0.3448	6	6	2.96	9.238
Vehicle vs. nir (100 mg/kg) + rit	4.592	3.3	1.292	0.5592	6	3	2.31	2.65
4.0
Vehicle vs. nir (20 mg/kg) + rit	5.05	3.779	1.271	0.2877	6	6	4.418	9.967
Vehicle vs. nir (100 mg/kg) + rit	5.05	3.758	1.292	0.5984	6	3	2.159	2.576
Figure 4d
Table Analyzed	Transform of Combined - Nasal Lavage RNA
Two-way RM ANOVA	Matching: Stacked
Assume sphericity?	No
Alpha	0.05
Source of Variation	% of total variation	P value	P value summary	Significant?	Geisser-Greenhouse's epsilon
Time x Column Factor	1.928	0.0005	***	Yes
Time	80.32	<0.0001	****	Yes	0.6092
Column Factor	2.021	0.0103	*	Yes
Subject	1.766	0.0077	**	Yes
ANOVA table	SS	DF	MS	F (DFn, DFd)	P value
Time x Column Factor	4.754	8	0.5943	F (8, 48) = 4.391	P=0.0005
Time	198.1	4	49.52	F (2.437, 29.24) = 365.9	P<0.0001
Column Factor	4.985	2	2.492	F (2, 12) = 6.868	P=0.0103
Subject	4.355	12	0.3629	F (12, 48) = 2.681	P=0.0077
Residual	6.497	48	0.1354
Data summary
Number of columns (Column Factor)	3
Number of rows (Time)	5
Number of subjects (Subject)	15
Number of missing values	0
Within each row, compare columns (simple effects within rows)
Number of families	5
Number of comparisons per family	2
Alpha	0.05
Dunnett's multiple comparisons test	Mean Diff.	95.00% CI of diff.	Below threshold?	Summary	Adjusted P Value
Row 1
Vehicle vs. nir (20 mg/kg) + rit	0
Vehicle vs. nir (100 mg/kg) + rit	0
Row 2
Vehicle vs. nir (20 mg/kg) + rit	0.01478	-0.7724 to 0.8020	No	ns	0.9983
Vehicle vs. nir (100 mg/kg) + rit	0.6616	-0.03729 to 1.360	No	ns	0.0613
Row 3
Vehicle vs. nir (20 mg/kg) + rit	0.3237	-0.2213 to 0.8687	No	ns	0.2567
Vehicle vs. nir (100 mg/kg) + rit	0.3553	-1.001 to 1.712	No	ns	0.5197
Row 4
Vehicle vs. nir (20 mg/kg) + rit	0.5978	0.2189 to 0.9767	Yes	**	0.0048
Vehicle vs. nir (100 mg/kg) + rit	0.9728	-2.220 to 4.166	No	ns	0.3812
Row 5
Vehicle vs. nir (20 mg/kg) + rit	1.39	0.9201 to 1.860	Yes	****	<0.0001
Vehicle vs. nir (100 mg/kg) + rit	1.076	-2.121 to 4.273	No	ns	0.3441
Test details	Mean 1	Mean 2	Mean Diff.	SE of diff.	N1	N2	q	DF
Row 1
Vehicle vs. nir (20 mg/kg) + rit	0	0	0	0	6	6
Vehicle vs. nir (100 mg/kg) + rit	0	0	0	0	6	3
Row 2
Vehicle vs. nir (20 mg/kg) + rit	4.088	4.074	0.01478	0.3041	6	6	0.0486	9.861
Vehicle vs. nir (100 mg/kg) + rit	4.088	3.427	0.6616	0.2474	6	3	2.674	6.461
Row 3
Vehicle vs. nir (20 mg/kg) + rit	4.788	4.464	0.3237	0.2049	6	6	1.58	8.452
Vehicle vs. nir (100 mg/kg) + rit	4.788	4.433	0.3553	0.3126	6	3	1.137	2.579
Row 4
Vehicle vs. nir (20 mg/kg) + rit	4.799	4.201	0.5978	0.1436	6	6	4.163	8.82
Vehicle vs. nir (100 mg/kg) + rit	4.799	3.826	0.9728	0.628	6	3	1.549	2.15
Row 5
Vehicle vs. nir (20 mg/kg) + rit	5.107	3.717	1.39	0.179	6	6	7.767	9.073
Vehicle vs. nir (100 mg/kg) + rit	5.107	4.031	1.076	0.6472	6	3	1.663	2.216
Figure 4e
Table Analyzed	Transform of Combined - Turbinate Titer
Data sets analyzed	A-C
ANOVA summary
F	48.35
P value	<0.0001
P value summary	****
Significant diff. among means (P < 0.05)?	Yes
R squared	0.8896
Brown-Forsythe test
F (DFn, DFd)	0.4288 (2, 12)
P value	0.6609
P value summary	ns
Are SDs significantly different (P < 0.05)?	No
Bartlett's test
Bartlett's statistic (corrected)
P value
P value summary
Are SDs significantly different (P < 0.05)?
ANOVA table	SS	DF	MS	F (DFn, DFd)	P value
Treatment (between columns)	6.988	2	3.494	F (2, 12) = 48.35	P<0.0001
Residual (within columns)	0.8671	12	0.07226
Total	7.855	14
Data summary
Number of treatments (columns)	3
Number of values (total)	15
Number of families	1
Number of comparisons per family	2
Alpha	0.05
Dunnett's multiple comparisons test	Mean Diff.	95.00% CI of diff.	Below threshold?	Summary	Adjusted P Value	A-?
Vehicle vs. nir (20 mg/kg) + rit	0.8668	0.4764 to 1.257	Yes	***	0.0002	B	HED nir + rit
Vehicle vs. nir (100 mg/kg) + rit	1.838	1.360 to 2.316	Yes	****	<0.0001	C	high nir + rit
Test details	Mean 1	Mean 2	Mean Diff.	SE of diff.	n1	n2	q	DF
Vehicle vs. nir (20 mg/kg) + rit	5.868	5.002	0.8668	0.1552	6	6	5.585	12
Vehicle vs. nir (100 mg/kg) + rit	5.868	4.031	1.838	0.1901	6	3	9.669	12
Figure 4f
Table Analyzed	Transform of Combined - Nasal Turbinate titer RNA
Data sets analyzed	A-C
ANOVA summary
F	23.23
P value	<0.0001
P value summary	****
Significant diff. among means (P < 0.05)?	Yes
R squared	0.7947
Brown-Forsythe test
F (DFn, DFd)	0.3205 (2, 12)
P value	0.7318
P value summary	ns
Are SDs significantly different (P < 0.05)?	No
Bartlett's test
Bartlett's statistic (corrected)
P value
P value summary
Are SDs significantly different (P < 0.05)?
ANOVA table	SS	DF	MS	F (DFn, DFd)	P value
Treatment (between columns)	22.44	2	11.22	F (2, 12) = 23.23	P<0.0001
Residual (within columns)	5.796	12	0.483
Total	28.23	14
Data summary
Number of treatments (columns)	3
Number of values (total)	15
Number of families	1
Number of comparisons per family	2
Alpha	0.05
Dunnett's multiple comparisons test	Mean Diff.	95.00% CI of diff.	Below threshold?	Summary	Adjusted P Value	A-?
Vehicle vs. nir (20 mg/kg) + rit	1.598	0.5882 to 2.607	Yes	**	0.0035	B	HED nir + rit
Vehicle vs. nir (100 mg/kg) + rit	3.28	2.044 to 4.517	Yes	****	<0.0001	C	high nir + rit
Test details	Mean 1	Mean 2	Mean Diff.	SE of diff.	n1	n2	q	DF
Vehicle vs. nir (20 mg/kg) + rit	7.719	6.121	1.598	0.4012	6	6	3.982	12
Vehicle vs. nir (100 mg/kg) + rit	7.719	4.439	3.28	0.4914	6	3	6.675	12

## Sheet: Fig 5
Figure 5b and 5c - Nasal lavage titers
Source animals										Contact animals
Table Analyzed	Transform of Transmission titers									Table Analyzed	Transform of Transmission titers
Mixed-effects model (REML)	Matching: Stacked									Two-way RM ANOVA	Matching: Stacked
Assume sphericity?	No									Assume sphericity?	No
Alpha	0.05									Alpha	0.05
Fixed effects (type III)	P value	P value summary	Statistically significant (P < 0.05)?	F (DFn, DFd)	Geisser-Greenhouse's epsilon					Source of Variation	% of total variation	P value	P value summary	Significant?	Geisser-Greenhouse's epsilon
Time	<0.0001	****	Yes	F (3.191, 47.23) = 101.4	0.6383					Time x Column Factor	7.608	<0.0001	****	Yes
Column Factor	<0.0001	****	Yes	F (5, 15) = 56.78						Time	1.355	0.0106	*	Yes	0.4997
Time x Column Factor	<0.0001	****	Yes	F (25, 74) = 11.29						Column Factor	86.25	<0.0001	****	Yes
										Subject	1.987	0.0532	ns	No
Random effects	SD	Variance
Subject	0.1388	0.01927								ANOVA table	SS	DF	MS	F (DFn, DFd)	P value
Residual	0.3459	0.1197								Time x Column Factor	14.42	15	0.9612	F (15, 45) = 7.169	P<0.0001
										Time	2.567	3	0.8558	F (1.499, 22.48) = 6.383	P=0.0106
Was the matching effective?										Column Factor	163.5	5	32.69	F (5, 15) = 130.2	P<0.0001
Chi-square, df	3.245, 1									Subject	3.766	15	0.2511	F (15, 45) = 1.873	P=0.0532
P value	0.0716									Residual	6.033	45	0.1341
P value summary	ns
Is there significant matching (P < 0.05)?	No									Data summary
										Number of columns (Column Factor)	6
Data summary										Number of rows (Time)	4
Number of columns (Column Factor)	6									Number of subjects (Subject)	21
Number of rows (Time)	6									Number of missing values	0
Number of subjects (Subject)	21
Number of missing values	1
Within each row, compare columns (simple effects within rows)										Within each row, compare columns (simple effects within rows)
Number of families	6									Number of families	4
Number of comparisons per family	5									Number of comparisons per family	5
Alpha	0.05									Alpha	0.05
Dunnett's multiple comparisons test	Mean Diff.	95.00% CI of diff.	Below threshold?	Summary	Adjusted P Value					Dunnett's multiple comparisons test	Mean Diff.	95.00% CI of diff.	Below threshold?	Summary	Adjusted P Value
0.0										5.0
source - vehicle vs. source - nirmatrelvir (20 mg/kg) + ritonavir	0									contact - vehicle vs. contact - nirmatrelvir (20 mg/kg) + ritonavir	2.625	1.534 to 3.716	Yes	***	0.0005
source - vehicle vs. source - nirmatrelvir (100 mg/kg) + ritonavir	0									contact - vehicle vs. contact - nirmatrelvir (100 mg/kg) + ritonavir	3.125	2.034 to 4.216	Yes	***	0.0002
source - vehicle vs. source - moln. [5 mg kg-1; b.i.d.]	0									contact - vehicle vs. contact - moln. [5 mg kg-1; b.i.d.]	3.25	2.152 to 4.348	Yes	***	0.0004
source - vehicle vs. source - moln. [1.25 mg kg-1; b.i.d.]	0									contact - vehicle vs. contact - moln. [1.25 mg kg-1; b.i.d.]	3.25	2.152 to 4.348	Yes	***	0.0004
source - vehicle vs. source - moln. [2.5 mg kg-1; b.i.d.]	0									contact - vehicle vs. contact - moln. [2.5 mg kg-1; b.i.d.]	3.25	2.152 to 4.348	Yes	***	0.0004
0.5										6.0
source - vehicle vs. source - nirmatrelvir (20 mg/kg) + ritonavir	0.0003338	-0.6287 to 0.6294	No	ns	>0.9999					contact - vehicle vs. contact - nirmatrelvir (20 mg/kg) + ritonavir	2.104	1.283 to 2.925	Yes	***	0.0003
source - vehicle vs. source - nirmatrelvir (100 mg/kg) + ritonavir	0.2503	-0.8494 to 1.350	No	ns	0.8432					contact - vehicle vs. contact - nirmatrelvir (100 mg/kg) + ritonavir	3.438	2.556 to 4.319	Yes	****	<0.0001
source - vehicle vs. source - moln. [5 mg kg-1; b.i.d.]	0.4587	-0.7092 to 1.627	No	ns	0.4819					contact - vehicle vs. contact - moln. [5 mg kg-1; b.i.d.]	3.604	2.862 to 4.347	Yes	****	<0.0001
source - vehicle vs. source - moln. [1.25 mg kg-1; b.i.d.]	-0.1664	-1.963 to 1.630	No	ns	0.9854					contact - vehicle vs. contact - moln. [1.25 mg kg-1; b.i.d.]	3.604	2.862 to 4.347	Yes	****	<0.0001
source - vehicle vs. source - moln. [2.5 mg kg-1; b.i.d.]	0.2085	-0.5457 to 0.9627	No	ns	0.8267					contact - vehicle vs. contact - moln. [2.5 mg kg-1; b.i.d.]	3.604	2.862 to 4.347	Yes	****	<0.0001
1.0										7.0
source - vehicle vs. source - nirmatrelvir (20 mg/kg) + ritonavir	0.6458	-0.8598 to 2.151	No	ns	0.3893					contact - vehicle vs. contact - nirmatrelvir (20 mg/kg) + ritonavir	-0.1458	-0.8922 to 0.6006	No	ns	0.9558
source - vehicle vs. source - nirmatrelvir (100 mg/kg) + ritonavir	1.854	0.3485 to 3.360	Yes	*	0.0265					contact - vehicle vs. contact - nirmatrelvir (100 mg/kg) + ritonavir	2.729	0.1288 to 5.329	Yes	*	0.0443
source - vehicle vs. source - moln. [5 mg kg-1; b.i.d.]	2.979	2.299 to 3.659	Yes	****	<0.0001					contact - vehicle vs. contact - moln. [5 mg kg-1; b.i.d.]	3.188	2.461 to 3.914	Yes	****	<0.0001
source - vehicle vs. source - moln. [1.25 mg kg-1; b.i.d.]	0.9375	0.2268 to 1.648	Yes	*	0.0134					contact - vehicle vs. contact - moln. [1.25 mg kg-1; b.i.d.]	3.188	2.461 to 3.914	Yes	****	<0.0001
source - vehicle vs. source - moln. [2.5 mg kg-1; b.i.d.]	1.521	0.4984 to 2.543	Yes	*	0.0105					contact - vehicle vs. contact - moln. [2.5 mg kg-1; b.i.d.]	3.188	2.461 to 3.914	Yes	****	<0.0001
2.0										8.0
source - vehicle vs. source - nirmatrelvir (20 mg/kg) + ritonavir	0.167	-0.6803 to 1.014	No	ns	0.8804					contact - vehicle vs. contact - nirmatrelvir (20 mg/kg) + ritonavir	-0.02083	-0.7009 to 0.6593	No	ns	0.9999
source - vehicle vs. source - nirmatrelvir (100 mg/kg) + ritonavir	2.292	-1.100 to 5.684	No	ns	0.1099					contact - vehicle vs. contact - nirmatrelvir (100 mg/kg) + ritonavir	2.104	-1.530 to 5.738	No	ns	0.1579
source - vehicle vs. source - moln. [5 mg kg-1; b.i.d.]	3.042	2.496 to 3.588	Yes	****	<0.0001					contact - vehicle vs. contact - moln. [5 mg kg-1; b.i.d.]	2.688	2.045 to 3.330	Yes	***	0.0001
source - vehicle vs. source - moln. [1.25 mg kg-1; b.i.d.]	1.334	0.3287 to 2.339	Yes	*	0.0218					contact - vehicle vs. contact - moln. [1.25 mg kg-1; b.i.d.]	2.688	2.045 to 3.330	Yes	***	0.0001
source - vehicle vs. source - moln. [2.5 mg kg-1; b.i.d.]	1.792	0.8504 to 2.733	Yes	**	0.0067					contact - vehicle vs. contact - moln. [2.5 mg kg-1; b.i.d.]	2.688	2.045 to 3.330	Yes	***	0.0001
3.0
source - vehicle vs. source - nirmatrelvir (20 mg/kg) + ritonavir	1.25	-0.8130 to 3.313	No	ns	0.1945					Test details	Mean 1	Mean 2	Mean Diff.	SE of diff.	N1	N2	q	DF
source - vehicle vs. source - nirmatrelvir (100 mg/kg) + ritonavir	1.917	0.7451 to 3.088	Yes	**	0.0052
source - vehicle vs. source - moln. [5 mg kg-1; b.i.d.]	3.125	2.210 to 4.040	Yes	****	<0.0001					5.0
source - vehicle vs. source - moln. [1.25 mg kg-1; b.i.d.]	1.75	0.7110 to 2.789	Yes	**	0.0037					contact - vehicle vs. contact - nirmatrelvir (20 mg/kg) + ritonavir	5.05	2.425	2.625	0.3211	6	3	8.174	6.432
source - vehicle vs. source - moln. [2.5 mg kg-1; b.i.d.]	2.583	1.603 to 3.563	Yes	***	0.0003					contact - vehicle vs. contact - nirmatrelvir (100 mg/kg) + ritonavir	5.05	1.925	3.125	0.3211	6	3	9.731	6.432
										contact - vehicle vs. contact - moln. [5 mg kg-1; b.i.d.]	5.05	1.8	3.25	0.2958	6	3	10.99	5
4.0										contact - vehicle vs. contact - moln. [1.25 mg kg-1; b.i.d.]	5.05	1.8	3.25	0.2958	6	3	10.99	5
source - vehicle vs. source - nirmatrelvir (20 mg/kg) + ritonavir	0.7708	-0.2538 to 1.795	No	ns	0.1313					contact - vehicle vs. contact - moln. [2.5 mg kg-1; b.i.d.]	5.05	1.8	3.25	0.2958	6	3	10.99	5
source - vehicle vs. source - nirmatrelvir (100 mg/kg) + ritonavir	1.625	-1.459 to 4.709	No	ns	0.1433
source - vehicle vs. source - moln. [5 mg kg-1; b.i.d.]	2.812	2.086 to 3.539	Yes	****	<0.0001					6.0
source - vehicle vs. source - moln. [1.25 mg kg-1; b.i.d.]	1.938	0.9934 to 2.882	Yes	**	0.002					contact - vehicle vs. contact - nirmatrelvir (20 mg/kg) + ritonavir	5.404	3.3	2.104	0.2467	6	3	8.528	6.891
source - vehicle vs. source - moln. [2.5 mg kg-1; b.i.d.]	2.896	2.238 to 3.554	Yes	****	<0.0001					contact - vehicle vs. contact - nirmatrelvir (100 mg/kg) + ritonavir	5.404	1.967	3.438	0.2604	6	3	13.2	6.509
										contact - vehicle vs. contact - moln. [5 mg kg-1; b.i.d.]	5.404	1.8	3.604	0.2	6	3	18.02	5
										contact - vehicle vs. contact - moln. [1.25 mg kg-1; b.i.d.]	5.404	1.8	3.604	0.2	6	3	18.02	5
Test details	Mean 1	Mean 2	Mean Diff.	SE of diff.	N1	N2	q	DF		contact - vehicle vs. contact - moln. [2.5 mg kg-1; b.i.d.]	5.404	1.8	3.604	0.2	6	3	18.02	5
0.0										7.0
source - vehicle vs. source - nirmatrelvir (20 mg/kg) + ritonavir	1.8	1.8	0	0	6	3				contact - vehicle vs. contact - nirmatrelvir (20 mg/kg) + ritonavir	4.987	5.133	-0.1458	0.2246	6	3	0.6494	6.932
source - vehicle vs. source - nirmatrelvir (100 mg/kg) + ritonavir	1.8	1.8	0	0	6	3				contact - vehicle vs. contact - nirmatrelvir (100 mg/kg) + ritonavir	4.987	2.258	2.729	0.4983	6	3	5.476	2.759
source - vehicle vs. source - moln. [5 mg kg-1; b.i.d.]	1.8	1.8	0	0	6	3				contact - vehicle vs. contact - moln. [5 mg kg-1; b.i.d.]	4.987	1.8	3.188	0.1957	6	3	16.29	5
source - vehicle vs. source - moln. [1.25 mg kg-1; b.i.d.]	1.8	1.8	0	0	6	3				contact - vehicle vs. contact - moln. [1.25 mg kg-1; b.i.d.]	4.987	1.8	3.188	0.1957	6	3	16.29	5
source - vehicle vs. source - moln. [2.5 mg kg-1; b.i.d.]	1.8	1.8	0	0	6	3				contact - vehicle vs. contact - moln. [2.5 mg kg-1; b.i.d.]	4.987	1.8	3.188	0.1957	6	3	16.29	5
0.5										8.0
source - vehicle vs. source - nirmatrelvir (20 mg/kg) + ritonavir	3.467	3.467	0.0003338	0.189	6	3	0.001766	6.9		contact - vehicle vs. contact - nirmatrelvir (20 mg/kg) + ritonavir	4.487	4.508	-0.02083	0.2052	6	3	0.1015	7
source - vehicle vs. source - nirmatrelvir (100 mg/kg) + ritonavir	3.467	3.217	0.2503	0.2687	6	3	0.9317	4.031		contact - vehicle vs. contact - nirmatrelvir (100 mg/kg) + ritonavir	4.487	2.383	2.104	0.6085	6	3	3.458	2.36
source - vehicle vs. source - moln. [5 mg kg-1; b.i.d.]	3.467	3.008	0.4587	0.2782	6	3	1.649	3.841		contact - vehicle vs. contact - moln. [5 mg kg-1; b.i.d.]	4.487	1.8	2.688	0.1731	6	3	15.53	5
source - vehicle vs. source - moln. [1.25 mg kg-1; b.i.d.]	3.467	3.633	-0.1664	0.3603	6	3	0.4618	2.928		contact - vehicle vs. contact - moln. [1.25 mg kg-1; b.i.d.]	4.487	1.8	2.688	0.1731	6	3	15.53	5
source - vehicle vs. source - moln. [2.5 mg kg-1; b.i.d.]	3.467	3.259	0.2085	0.2149	6	3	0.97	5.816		contact - vehicle vs. contact - moln. [2.5 mg kg-1; b.i.d.]	4.487	1.8	2.688	0.1731	6	3	15.53	5
1.0
source - vehicle vs. source - nirmatrelvir (20 mg/kg) + ritonavir	5.363	4.717	0.6458	0.3391	6	3	1.904	3.483
source - vehicle vs. source - nirmatrelvir (100 mg/kg) + ritonavir	5.363	3.508	1.854	0.3391	6	3	5.467	3.483
source - vehicle vs. source - moln. [5 mg kg-1; b.i.d.]	5.363	2.383	2.979	0.2052	6	3	14.52	7
source - vehicle vs. source - moln. [1.25 mg kg-1; b.i.d.]	5.363	4.425	0.9375	0.2135	6	3	4.392	6.89
source - vehicle vs. source - moln. [2.5 mg kg-1; b.i.d.]	5.363	3.842	1.521	0.2709	6	3	5.615	4.797
2.0
source - vehicle vs. source - nirmatrelvir (20 mg/kg) + ritonavir	5.259	5.092	0.167	0.1972	6	3	0.847	3.682
source - vehicle vs. source - nirmatrelvir (100 mg/kg) + ritonavir	5.259	2.967	2.292	0.5227	6	3	4.385	2.171
source - vehicle vs. source - moln. [5 mg kg-1; b.i.d.]	5.259	2.217	3.042	0.1525	6	3	19.95	5.489
source - vehicle vs. source - moln. [1.25 mg kg-1; b.i.d.]	5.259	3.925	1.334	0.2181	6	3	6.116	3.281
source - vehicle vs. source - moln. [2.5 mg kg-1; b.i.d.]	5.259	3.467	1.792	0.2097	6	3	8.543	3.422
3.0
source - vehicle vs. source - nirmatrelvir (20 mg/kg) + ritonavir	5.05	3.8	1.25	0.4699	6	3	2.66	3.549
source - vehicle vs. source - nirmatrelvir (100 mg/kg) + ritonavir	5.05	3.133	1.917	0.3364	6	3	5.697	5.95
source - vehicle vs. source - moln. [5 mg kg-1; b.i.d.]	5.05	1.925	3.125	0.2739	6	3	11.41	6.8
source - vehicle vs. source - moln. [1.25 mg kg-1; b.i.d.]	5.05	3.3	1.75	0.3096	6	3	5.652	6.704
source - vehicle vs. source - moln. [2.5 mg kg-1; b.i.d.]	5.05	2.467	2.583	0.2952	6	3	8.751	6.963
4.0
source - vehicle vs. source - nirmatrelvir (20 mg/kg) + ritonavir	4.737	3.967	0.7708	0.2747	6	3	2.807	4.961
source - vehicle vs. source - nirmatrelvir (100 mg/kg) + ritonavir	4.737	3.112	1.625	0.3601	6	2	4.512	1.726
source - vehicle vs. source - moln. [5 mg kg-1; b.i.d.]	4.737	1.925	2.812	0.2183	6	3	12.88	6.94
source - vehicle vs. source - moln. [1.25 mg kg-1; b.i.d.]	4.737	2.8	1.938	0.2616	6	3	7.408	5.397
source - vehicle vs. source - moln. [2.5 mg kg-1; b.i.d.]	4.737	1.842	2.896	0.1838	6	3	15.76	5.516
Figure 5d and 5e
Source animals										Contact animals
Table Analyzed	Transform of Transmission RNA									Table Analyzed	Transform of Transmission RNA
Mixed-effects model (REML)	Matching: Stacked									Two-way RM ANOVA	Matching: Stacked
Assume sphericity?	No									Assume sphericity?	No
Alpha	0.05									Alpha	0.05
Fixed effects (type III)	P value	P value summary	Statistically significant (P < 0.05)?	F (DFn, DFd)	Geisser-Greenhouse's epsilon					Source of Variation	% of total variation	P value	P value summary	Significant?	Geisser-Greenhouse's epsilon
Time	<0.0001	****	Yes	F (3.636, 53.63) = 198.7	0.909					Time x Column Factor	1.042	0.1738	ns	No
Column Factor	<0.0001	****	Yes	F (5, 15) = 14.23						Time	0.2727	0.1775	ns	No	0.5751
Time x Column Factor	<0.0001	****	Yes	F (20, 59) = 5.998						Column Factor	81.94	<0.0001	****	Yes
										Subject	14.65	<0.0001	****	Yes
Random effects	SD	Variance
Subject	0.3538	0.1252								ANOVA table	SS	DF	MS	F (DFn, DFd)	P value
Residual	0.4735	0.2242								Time x Column Factor	3.838	15	0.2559	F (15, 45) = 1.433	P=0.1738
										Time	1.004	3	0.3348	F (1.725, 25.88) = 1.874	P=0.1775
Was the matching effective?										Column Factor	301.7	5	60.35	F (5, 15) = 16.78	P<0.0001
Chi-square, df	13.14, 1									Subject	53.95	15	3.597	F (15, 45) = 20.14	P<0.0001
P value	0.0003									Residual	8.037	45	0.1786
P value summary	***
Is there significant matching (P < 0.05)?	Yes									Data summary
										Number of columns (Column Factor)	6
Data summary										Number of rows (Time)	4
Number of columns (Column Factor)	6									Number of subjects (Subject)	21
Number of rows (Time)	5									Number of missing values	0
Number of subjects (Subject)	21
Number of missing values	1
Within each row, compare columns (simple effects within rows)										Within each row, compare columns (simple effects within rows)
Number of families	5									Number of families	4
Number of comparisons per family	5									Number of comparisons per family	5
Alpha	0.05									Alpha	0.05
Dunnett's multiple comparisons test	Mean Diff.	95.00% CI of diff.	Below threshold?	Summary	Adjusted P Value					Dunnett's multiple comparisons test	Mean Diff.	95.00% CI of diff.	Below threshold?	Summary	Adjusted P Value
0.00										5.00
source - vehicle vs. source - nirmatrelvir (20 mg/kg) + ritonavir	0									contact - vehicle vs. contact - nirmatrelvir (20 mg/kg) + ritonavir	2.15	-0.3129 to 4.614	No	ns	0.0875
source - vehicle vs. source - nirmatrelvir (100 mg/kg) + ritonavir	0									contact - vehicle vs. contact - nirmatrelvir (100 mg/kg) + ritonavir	3.772	0.3943 to 7.150	Yes	*	0.0322
source - vehicle vs. source - moln. [1.25 mg kg-1; b.i.d.]	0									contact - vehicle vs. contact - moln. [1.25 mg kg-1; b.i.d.]	4.42	2.044 to 6.795	Yes	**	0.0037
source - vehicle vs. source - moln. [2.5 mg kg-1; b.i.d.]	0									contact - vehicle vs. contact - moln. [2.5 mg kg-1; b.i.d.]	4.369	2.001 to 6.737	Yes	**	0.0037
source - vehicle vs. source - moln. [5 mg kg-1; b.i.d.]	0									contact - vehicle vs. contact - moln. [5 mg kg-1; b.i.d.]	4.456	2.078 to 6.834	Yes	**	0.0036
1.00										6.00
source - vehicle vs. source - nirmatrelvir (20 mg/kg) + ritonavir	0.5343	-2.827 to 3.896	No	ns	0.9154					contact - vehicle vs. contact - nirmatrelvir (20 mg/kg) + ritonavir	1.694	-0.5584 to 3.946	No	ns	0.1474
source - vehicle vs. source - nirmatrelvir (100 mg/kg) + ritonavir	1.674	0.06823 to 3.279	Yes	*	0.0422					contact - vehicle vs. contact - nirmatrelvir (100 mg/kg) + ritonavir	3.432	-2.465 to 9.330	No	ns	0.2
source - vehicle vs. source - moln. [1.25 mg kg-1; b.i.d.]	-0.6015	-1.808 to 0.6047	No	ns	0.4141					contact - vehicle vs. contact - moln. [1.25 mg kg-1; b.i.d.]	4.474	2.238 to 6.710	Yes	**	0.0025
source - vehicle vs. source - moln. [2.5 mg kg-1; b.i.d.]	-0.2567	-2.156 to 1.643	No	ns	0.9824					contact - vehicle vs. contact - moln. [2.5 mg kg-1; b.i.d.]	4.548	2.300 to 6.796	Yes	**	0.0025
source - vehicle vs. source - moln. [5 mg kg-1; b.i.d.]	1.699	0.3672 to 3.031	Yes	*	0.0158					contact - vehicle vs. contact - moln. [5 mg kg-1; b.i.d.]	4.548	2.300 to 6.796	Yes	**	0.0025
2.00										7.00
source - vehicle vs. source - nirmatrelvir (20 mg/kg) + ritonavir	1.949	0.2946 to 3.604	Yes	*	0.0308					contact - vehicle vs. contact - nirmatrelvir (20 mg/kg) + ritonavir	0.6985	-1.256 to 2.653	No	ns	0.6286
source - vehicle vs. source - nirmatrelvir (100 mg/kg) + ritonavir	2.213	-2.178 to 6.603	No	ns	0.1995					contact - vehicle vs. contact - nirmatrelvir (100 mg/kg) + ritonavir	3.088	-4.211 to 10.39	No	ns	0.28
source - vehicle vs. source - moln. [1.25 mg kg-1; b.i.d.]	0.3174	-0.7938 to 1.429	No	ns	0.7602					contact - vehicle vs. contact - moln. [1.25 mg kg-1; b.i.d.]	4.257	2.987 to 5.526	Yes	***	0.0002
source - vehicle vs. source - moln. [2.5 mg kg-1; b.i.d.]	0.683	-0.008670 to 1.375	No	ns	0.0528					contact - vehicle vs. contact - moln. [2.5 mg kg-1; b.i.d.]	4.257	2.987 to 5.526	Yes	***	0.0002
source - vehicle vs. source - moln. [5 mg kg-1; b.i.d.]	2.532	1.481 to 3.582	Yes	**	0.0012					contact - vehicle vs. contact - moln. [5 mg kg-1; b.i.d.]	4.257	2.987 to 5.526	Yes	***	0.0002
3.00										8.00
source - vehicle vs. source - nirmatrelvir (20 mg/kg) + ritonavir	1.546	0.04022 to 3.051	Yes	*	0.0447					contact - vehicle vs. contact - nirmatrelvir (20 mg/kg) + ritonavir	0.7616	-0.3675 to 1.891	No	ns	0.2115
source - vehicle vs. source - nirmatrelvir (100 mg/kg) + ritonavir	2.659	1.165 to 4.153	Yes	**	0.0038					contact - vehicle vs. contact - nirmatrelvir (100 mg/kg) + ritonavir	2.963	-6.223 to 12.15	No	ns	0.393
source - vehicle vs. source - moln. [1.25 mg kg-1; b.i.d.]	-0.232	-2.669 to 2.205	No	ns	0.9958					contact - vehicle vs. contact - moln. [1.25 mg kg-1; b.i.d.]	4.285	3.221 to 5.348	Yes	****	<0.0001
source - vehicle vs. source - moln. [2.5 mg kg-1; b.i.d.]	1.495	-0.1236 to 3.114	No	ns	0.0699					contact - vehicle vs. contact - moln. [2.5 mg kg-1; b.i.d.]	4.352	3.276 to 5.427	Yes	***	0.0001
source - vehicle vs. source - moln. [5 mg kg-1; b.i.d.]	2.91	1.408 to 4.412	Yes	**	0.0029					contact - vehicle vs. contact - moln. [5 mg kg-1; b.i.d.]	4.352	3.276 to 5.427	Yes	***	0.0001
4.00
source - vehicle vs. source - nirmatrelvir (20 mg/kg) + ritonavir	1.604	-0.3656 to 3.573	No	ns	0.1052					Test details	Mean 1	Mean 2	Mean Diff.	SE of diff.	N1	N2	q	DF
source - vehicle vs. source - nirmatrelvir (100 mg/kg) + ritonavir	2.167	0.5004 to 3.835	Yes	*	0.0175
source - vehicle vs. source - moln. [1.25 mg kg-1; b.i.d.]	0.9732	-0.4346 to 2.381	No	ns	0.1948					5.00
source - vehicle vs. source - moln. [2.5 mg kg-1; b.i.d.]	2.284	0.9113 to 3.656	Yes	**	0.0048					contact - vehicle vs. contact - nirmatrelvir (20 mg/kg) + ritonavir	5.155	3.005	2.15	0.7422	6	3	2.897	6.967
source - vehicle vs. source - moln. [5 mg kg-1; b.i.d.]	2.578	0.9442 to 4.211	Yes	**	0.0054					contact - vehicle vs. contact - nirmatrelvir (100 mg/kg) + ritonavir	5.155	1.383	3.772	0.9371	6	3	4.026	5.391
										contact - vehicle vs. contact - moln. [1.25 mg kg-1; b.i.d.]	5.155	0.7354	4.42	0.6417	6	3	6.887	5.032
										contact - vehicle vs. contact - moln. [2.5 mg kg-1; b.i.d.]	5.155	0.7861	4.369	0.6457	6	3	6.766	5.154
Test details	Mean 1	Mean 2	Mean Diff.	SE of diff.	N1	N2	q	DF		contact - vehicle vs. contact - moln. [5 mg kg-1; b.i.d.]	5.155	0.699	4.456	0.6407	6	3	6.955	5
0.00										6.00
source - vehicle vs. source - nirmatrelvir (20 mg/kg) + ritonavir	0.699	0.699	0	0	6	3				contact - vehicle vs. contact - nirmatrelvir (20 mg/kg) + ritonavir	5.247	3.553	1.694	0.6695	6	3	2.53	6.645
source - vehicle vs. source - nirmatrelvir (100 mg/kg) + ritonavir	0.699	0.699	0	0	6	3				contact - vehicle vs. contact - nirmatrelvir (100 mg/kg) + ritonavir	5.247	1.815	3.432	1.269	6	3	2.704	3.241
source - vehicle vs. source - moln. [1.25 mg kg-1; b.i.d.]	0.699	0.699	0	0	6	3				contact - vehicle vs. contact - moln. [1.25 mg kg-1; b.i.d.]	5.247	0.7727	4.474	0.612	6	3	7.31	5.204
source - vehicle vs. source - moln. [2.5 mg kg-1; b.i.d.]	0.699	0.699	0	0	6	3				contact - vehicle vs. contact - moln. [2.5 mg kg-1; b.i.d.]	5.247	0.699	4.548	0.6058	6	3	7.507	5
source - vehicle vs. source - moln. [5 mg kg-1; b.i.d.]	0.699	0.699	0	0	6	3				contact - vehicle vs. contact - moln. [5 mg kg-1; b.i.d.]	5.247	0.699	4.548	0.6058	6	3	7.507	5
1.00										7.00
source - vehicle vs. source - nirmatrelvir (20 mg/kg) + ritonavir	4.523	3.989	0.5343	0.7099	6	3	0.7527	3.15		contact - vehicle vs. contact - nirmatrelvir (20 mg/kg) + ritonavir	4.956	4.257	0.6985	0.525	6	3	1.33	4.962
source - vehicle vs. source - nirmatrelvir (100 mg/kg) + ritonavir	4.523	2.849	1.674	0.4586	6	3	3.65	5.856		contact - vehicle vs. contact - nirmatrelvir (100 mg/kg) + ritonavir	4.956	1.867	3.088	1.218	6	3	2.536	2.351
source - vehicle vs. source - moln. [1.25 mg kg-1; b.i.d.]	4.523	5.125	-0.6015	0.3493	6	3	1.722	6.104		contact - vehicle vs. contact - moln. [1.25 mg kg-1; b.i.d.]	4.956	0.699	4.257	0.3422	6	3	12.44	5
source - vehicle vs. source - moln. [2.5 mg kg-1; b.i.d.]	4.523	4.78	-0.2567	0.5081	6	3	0.5052	4.908		contact - vehicle vs. contact - moln. [2.5 mg kg-1; b.i.d.]	4.956	0.699	4.257	0.3422	6	3	12.44	5
source - vehicle vs. source - moln. [5 mg kg-1; b.i.d.]	4.523	2.824	1.699	0.4009	6	3	4.238	6.944		contact - vehicle vs. contact - moln. [5 mg kg-1; b.i.d.]	4.956	0.699	4.257	0.3422	6	3	12.44	5
2.00										8.00
source - vehicle vs. source - nirmatrelvir (20 mg/kg) + ritonavir	5.482	3.533	1.949	0.3654	6	3	5.335	3.373		contact - vehicle vs. contact - nirmatrelvir (20 mg/kg) + ritonavir	5.051	4.289	0.7616	0.3406	6	3	2.236	6.997
source - vehicle vs. source - nirmatrelvir (100 mg/kg) + ritonavir	5.482	3.269	2.213	0.7117	6	3	3.109	2.282		contact - vehicle vs. contact - nirmatrelvir (100 mg/kg) + ritonavir	5.051	2.088	2.963	1.419	6	3	2.088	2.176
source - vehicle vs. source - moln. [1.25 mg kg-1; b.i.d.]	5.482	5.165	0.3174	0.2898	6	3	1.095	4.627		contact - vehicle vs. contact - moln. [1.25 mg kg-1; b.i.d.]	5.051	0.7661	4.285	0.2974	6	3	14.41	5.511
source - vehicle vs. source - moln. [2.5 mg kg-1; b.i.d.]	5.482	4.799	0.683	0.2081	6	3	3.281	6.936		contact - vehicle vs. contact - moln. [2.5 mg kg-1; b.i.d.]	5.051	0.699	4.352	0.2897	6	3	15.02	5
source - vehicle vs. source - moln. [5 mg kg-1; b.i.d.]	5.482	2.951	2.532	0.2805	6	3	9.026	4.887		contact - vehicle vs. contact - moln. [5 mg kg-1; b.i.d.]	5.051	0.699	4.352	0.2897	6	3	15.02	5
3.00
source - vehicle vs. source - nirmatrelvir (20 mg/kg) + ritonavir	5.352	3.807	1.546	0.445	6	3	3.473	6.524
source - vehicle vs. source - nirmatrelvir (100 mg/kg) + ritonavir	5.352	2.693	2.659	0.418	6	3	6.362	5.521
source - vehicle vs. source - moln. [1.25 mg kg-1; b.i.d.]	5.352	5.584	-0.232	0.6421	6	3	0.3613	4.735
source - vehicle vs. source - moln. [2.5 mg kg-1; b.i.d.]	5.352	3.857	1.495	0.4882	6	3	3.063	6.987
source - vehicle vs. source - moln. [5 mg kg-1; b.i.d.]	5.352	2.443	2.91	0.4113	6	3	7.075	5.207
4.00
source - vehicle vs. source - nirmatrelvir (20 mg/kg) + ritonavir	5.696	4.092	1.604	0.546	6	3	2.938	5.41
source - vehicle vs. source - nirmatrelvir (100 mg/kg) + ritonavir	5.696	3.529	2.167	0.4533	6	2	4.782	5.142
source - vehicle vs. source - moln. [1.25 mg kg-1; b.i.d.]	5.696	4.723	0.9732	0.4206	6	3	2.314	6.803
source - vehicle vs. source - moln. [2.5 mg kg-1; b.i.d.]	5.696	3.413	2.284	0.3916	6	3	5.833	5.867
source - vehicle vs. source - moln. [5 mg kg-1; b.i.d.]	5.696	3.119	2.578	0.4831	6	3	5.335	6.575
Figure 5f and 5g - turbinate titers
Table Analyzed	Transform of Transmission - Turbinate Titer							Table Analyzed	Transform of Transmission - Turbinate Titer
Kruskal-Wallis test								Kruskal-Wallis test
P value	0.0035							P value	0.0171
Exact or approximate P value?	Approximate							Exact or approximate P value?	Approximate
P value summary	**							P value summary	*
Do the medians vary signif. (P < 0.05)?	Yes							Do the medians vary signif. (P < 0.05)?	Yes
Number of groups	6							Number of groups	6
Kruskal-Wallis statistic	17.62							Kruskal-Wallis statistic	13.77
Data summary								Data summary
Number of treatments (columns)	6							Number of treatments (columns)	6
Number of values (total)	21							Number of values (total)	21
Number of families	1							Number of families	1
Number of comparisons per family	5							Number of comparisons per family	5
Alpha	0.05							Alpha	0.05
Dunn's multiple comparisons test	Mean rank diff.	Significant?	Summary	Adjusted P Value	A-?			Dunn's multiple comparisons test	Mean rank diff.	Significant?	Summary	Adjusted P Value	E-?
source - vehicle vs. source - nirmatrelvir (20 mg/kg) + ritonavir	2.833	No	ns	>0.9999	B	Source nir (20 mg/kg) + rit		Contact Vehicle vs. Contact nir (20 mg/kg) + rit	1.5	No	ns	>0.9999	F	Contact nir (20 mg/kg) + rit
source - vehicle vs. source - nirmatrelvir (100 mg/kg) + ritonavir	7.833	No	ns	0.371	C	Source nir (100 mg/kg) + rit		Contact Vehicle vs. Contact nir (100 mg/kg) + rit	5.5	No	ns	0.8787	G	Contact nir (100 mg/kg) + rit
source - vehicle vs. source - moln. [5 mg kg-1; b.i.d.]	14.83	Yes	**	0.0036	D	Source Moln 5 mg/kg		Contact Vehicle vs. Contact Moln 5 mg/kg	10.5	Yes	*	0.0487	H	Contact Moln 5 mg/kg
source - vehicle vs. source - moln. [1.25 mg kg-1; b.i.d.]	8.5	No	ns	0.2635	J	1.25 mg/kg		Contact Vehicle vs. 1.25 mg - contact	10.5	Yes	*	0.0487	M	1.25 mg/kg - contact
source - vehicle vs. source - moln. [2.5 mg kg-1; b.i.d.]	13.83	Yes	**	0.0081	K	2.5mg kg source		Contact Vehicle vs. contact - 2.5 mg/kg	10.5	Yes	*	0.0487	N	contact - 2.5 mg/kg
Test details	Mean rank 1	Mean rank 2	Mean rank diff.	n1	n2	Z		Test details	Mean rank 1	Mean rank 2	Mean rank diff.	n1	n2	Z
source - vehicle vs. source - nirmatrelvir (20 mg/kg) + ritonavir	17.83	15	2.833	6	3	0.6458		Contact Vehicle vs. Contact nir (20 mg/kg) + rit	16.5	15	1.5	6	3	0.3693
source - vehicle vs. source - nirmatrelvir (100 mg/kg) + ritonavir	17.83	10	7.833	6	3	1.785		Contact Vehicle vs. Contact nir (100 mg/kg) + rit	16.5	11	5.5	6	3	1.354
source - vehicle vs. source - moln. [5 mg kg-1; b.i.d.]	17.83	3	14.83	6	3	3.381		Contact Vehicle vs. Contact Moln 5 mg/kg	16.5	6	10.5	6	3	2.585
source - vehicle vs. source - moln. [1.25 mg kg-1; b.i.d.]	17.83	9.333	8.5	6	3	1.937		Contact Vehicle vs. 1.25 mg/kg - contact	16.5	6	10.5	6	3	2.585
source - vehicle vs. source - moln. [2.5 mg kg-1; b.i.d.]	17.83	4	13.83	6	3	3.153		Contact Vehicle vs. contact - 2.5 mg/kg	16.5	6	10.5	6	3	2.585
Figure 5h and 5i
Table Analyzed	Transform of Transmission - turbinate RNA							Table Analyzed	Transform of Transmission - turbinate RNA
Kruskal-Wallis test								Kruskal-Wallis test
P value	0.0206							P value	0.011
Exact or approximate P value?	Approximate							Exact or approximate P value?	Approximate
P value summary	*							P value summary	*
Do the medians vary signif. (P < 0.05)?	Yes							Do the medians vary signif. (P < 0.05)?	Yes
Number of groups	6							Number of groups	6
Kruskal-Wallis statistic	13.32							Kruskal-Wallis statistic	14.86
Data summary								Data summary
Number of treatments (columns)	6							Number of treatments (columns)	6
Number of values (total)	21							Number of values (total)	21
Number of families	1							Number of families	1
Number of comparisons per family	5							Number of comparisons per family	5
Alpha	0.05							Alpha	0.05
Dunn's multiple comparisons test	Mean rank diff.	Significant?	Summary	Adjusted P Value	A-?			Dunn's multiple comparisons test	Mean rank diff.	Significant?	Summary	Adjusted P Value	D-?
Source Vehicle vs. Source nir (20 mg/kg) + rit	6	No	ns	0.8573	B	Source nir (20 mg/kg) + rit		Contact Vehicle vs. Contact nir (20 mg/kg) + rit	-4.5	No	ns	>0.9999	E	Contact nir (20 mg/kg) + rit
Source Vehicle vs. Source nir (100 mg/kg) + rit	11	No	ns	0.0609	C	Source nir (100 mg/kg) + rit		Contact Vehicle vs. Contact nir (100 mg/kg) + rit	3.5	No	ns	>0.9999	F	Contact nir (100 mg/kg) + rit
Source Vehicle vs. source - Molnu. 1.25 mg/kg	6.667	No	ns	0.6432	H	source - Molnu. 1.25 mg/kg		Contact Vehicle vs. Contact - 5 mg/kg	8.5	No	ns	0.1819	L	Contact - 5 mg/kg
Source Vehicle vs. source - molnu. 2.5 mg/kg	14.33	Yes	**	0.0054	I	source - molnu. 2.5 mg/kg		Contact Vehicle vs. contact - 2.5 mg/kg	8.5	No	ns	0.1819	M	contact - 2.5 mg/kg
Source Vehicle vs. source - Moln 5 mg/kg	8.667	No	ns	0.2412	J	source - Moln 5 mg/kg		Contact Vehicle vs. contact - 1.25 mg/kg	8.5	No	ns	0.1819	N	contact - 1.25 mg/kg
Test details	Mean rank 1	Mean rank 2	Mean rank diff.	n1	n2	Z		Test details	Mean rank 1	Mean rank 2	Mean rank diff.	n1	n2	Z
Source Vehicle vs. Source nir (20 mg/kg) + rit	17.67	11.67	6	6	3	1.368		Contact Vehicle vs. Contact nir (20 mg/kg) + rit	14.5	19	-4.5	6	3	1.108
Source Vehicle vs. Source nir (100 mg/kg) + rit	17.67	6.667	11	6	3	2.507		Contact Vehicle vs. Contact nir (100 mg/kg) + rit	14.5	11	3.5	6	3	0.8616
Source Vehicle vs. source - Molnu. 1.25 mg/kg	17.67	11	6.667	6	3	1.519		Contact Vehicle vs. Contact - 5 mg/kg	14.5	6	8.5	6	3	2.093
Source Vehicle vs. source - molnu. 2.5 mg/kg	17.67	3.333	14.33	6	3	3.267		Contact Vehicle vs. contact - 2.5 mg/kg	14.5	6	8.5	6	3	2.093
Source Vehicle vs. source - Moln 5 mg/kg	17.67	9	8.667	6	3	1.975		Contact Vehicle vs. contact - 1.25 mg/kg	14.5	6	8.5	6	3	2.093
Figure 5j
Table Analyzed	tissue Distribution - grouped - pmol
Column A	Turbinate	Turbinate	Turbinate	Turbinate	Turbinate	Turbinate
vs.	vs.	vs.	vs.	vs.	vs.	vs.
Column B	Brain	Heart	Kidney	Liver	Lung	Spleen
Ratio paired t test
P value	0.2137	0.0257	0.0201	0.0518	0.0271	0.0305
P value summary	ns	*	*	ns	*	*
Significantly different (P < 0.05)?	No	Yes	Yes	No	Yes	Yes
One- or two-tailed P value?	Two-tailed	Two-tailed	Two-tailed	Two-tailed	Two-tailed	Two-tailed
t, df	t=1.800, df=2	t=6.111, df=2	t=6.951, df=2	t=4.221, df=2	t=5.947, df=2	t=5.595, df=2
Number of pairs	3	3	3	3	3	3
How big is the difference?
Geometric mean of ratios (A / B)	2.202	0.2311	0.1429	0.0736	0.3423	0.3967
SD of log(ratios)	0.3299	0.1803	0.2105	0.465	0.1356	0.1243
SEM of log(ratios)	0.1905	0.1041	0.1215	0.2685	0.07829	0.07177
95% confidence interval	0.3336 to 14.53	0.08238 to 0.6482	0.04287 to 0.4766	0.005150 to 1.052	0.1576 to 0.7435	0.1948 to 0.8077
R squared (partial eta squared)	0.6183	0.9492	0.9602	0.8991	0.9465	0.9399
How effective was the pairing?
Correlation coefficient (r)	0.3098	0.7255	0.978	-0.9496	0.9984	0.9257
P value (one tailed)	0.3997	0.2416	0.0669	0.1015	0.0177	0.1235
P value summary	ns	ns	ns	ns	*	ns
Was the pairing significantly effective?	No	No	No	No	Yes	No

## Sheet: Fig 6
Figure 6b - Nasal turbinate titer
Table Analyzed	Transform of NAsal lavage titer
Two-way RM ANOVA	Matching: Stacked
Assume sphericity?	No
Alpha	0.05
Source of Variation	% of total variation	P value	P value summary	Significant?	Geisser-Greenhouse's epsilon
Time x Column Factor	23.09	<0.0001	****	Yes
Time	10.95	<0.0001	****	Yes	0.5242
Column Factor	54.71	<0.0001	****	Yes
Subject	1.078	0.094	ns	No
ANOVA table	SS	DF	MS	F (DFn, DFd)	P value
Time x Column Factor	100.5	24	4.187	F (24, 126) = 27.85	P<0.0001
Time	47.63	6	7.939	F (3.145, 66.05) = 52.81	P<0.0001
Column Factor	238.1	4	59.52	F (4, 21) = 266.6	P<0.0001
Subject	4.689	21	0.2233	F (21, 126) = 1.485	P=0.0940
Residual	18.94	126	0.1503
Data summary
Number of columns (Column Factor)	5
Number of rows (Time)	7
Number of subjects (Subject)	26
Number of missing values	0
Within each row, compare columns (simple effects within rows)
Number of families	7
Number of comparisons per family	4
Alpha	0.05
Dunnett's multiple comparisons test	Mean Diff.	95.00% CI of diff.	Below threshold?	Summary	Adjusted P Value
0.5
contact - vehicle vs. source - infected, untreated	-1.477
contact - vehicle vs. contact - nirmatrelvir (20 mg/kg) + ritonavir	0
contact - vehicle vs. contact - molnupiravir 5 mg/kg	0
contact - vehicle vs. contact - nirmatrelvir (100 mg/kg) + ritonavir	0
1.0
contact - vehicle vs. source - infected, untreated	-2.616	-3.360 to -1.871	Yes	****	<0.0001
contact - vehicle vs. contact - nirmatrelvir (20 mg/kg) + ritonavir	0.2708	-0.2797 to 0.8214	No	ns	0.3655
contact - vehicle vs. contact - molnupiravir 5 mg/kg	0.2708	-0.2797 to 0.8214	No	ns	0.3655
contact - vehicle vs. contact - nirmatrelvir (100 mg/kg) + ritonavir	0.2708	-0.2797 to 0.8214	No	ns	0.3655
2.0
contact - vehicle vs. source - infected, untreated	-2.852	-3.638 to -2.066	Yes	****	<0.0001
contact - vehicle vs. contact - nirmatrelvir (20 mg/kg) + ritonavir	0.625	-0.1714 to 1.421	No	ns	0.1132
contact - vehicle vs. contact - molnupiravir 5 mg/kg	0.625	-0.1714 to 1.421	No	ns	0.1132
contact - vehicle vs. contact - nirmatrelvir (100 mg/kg) + ritonavir	0.625	-0.1714 to 1.421	No	ns	0.1132
3.0
contact - vehicle vs. source - infected, untreated	-0.9053	-1.577 to -0.2334	Yes	**	0.0076
contact - vehicle vs. contact - nirmatrelvir (20 mg/kg) + ritonavir	2.375	1.396 to 3.354	Yes	**	0.0019
contact - vehicle vs. contact - molnupiravir 5 mg/kg	2.625	2.080 to 3.170	Yes	****	<0.0001
contact - vehicle vs. contact - nirmatrelvir (100 mg/kg) + ritonavir	2.708	2.179 to 3.238	Yes	****	<0.0001
4.0
contact - vehicle vs. source - infected, untreated	0.6723	-0.2069 to 1.552	No	ns	0.143
contact - vehicle vs. contact - nirmatrelvir (20 mg/kg) + ritonavir	2.646	1.657 to 3.634	Yes	***	0.0003
contact - vehicle vs. contact - molnupiravir 5 mg/kg	3.979	3.088 to 4.871	Yes	****	<0.0001
contact - vehicle vs. contact - nirmatrelvir (100 mg/kg) + ritonavir	3.979	3.088 to 4.871	Yes	****	<0.0001
5.0
contact - vehicle vs. source - infected, untreated	0.3807	-0.08085 to 0.8422	No	ns	0.1222
contact - vehicle vs. contact - nirmatrelvir (20 mg/kg) + ritonavir	0.3542	-0.3897 to 1.098	No	ns	0.3
contact - vehicle vs. contact - molnupiravir 5 mg/kg	3.437	3.142 to 3.733	Yes	****	<0.0001
contact - vehicle vs. contact - nirmatrelvir (100 mg/kg) + ritonavir	3.437	3.142 to 3.733	Yes	****	<0.0001
6.0
contact - vehicle vs. source - infected, untreated	0.7462	0.4227 to 1.070	Yes	****	<0.0001
contact - vehicle vs. contact - nirmatrelvir (20 mg/kg) + ritonavir	0.04167	-1.977 to 2.060	No	ns	0.9998
contact - vehicle vs. contact - molnupiravir 5 mg/kg	3.125	2.847 to 3.403	Yes	****	<0.0001
contact - vehicle vs. contact - nirmatrelvir (100 mg/kg) + ritonavir	3.167	2.896 to 3.437	Yes	****	<0.0001
Test details	Mean 1	Mean 2	Mean Diff.	SE of diff.	N1	N2	q	DF
0.5
contact - vehicle vs. source - infected, untreated	1.8	3.277	-1.477	0.08567	6	11	17.24	10
contact - vehicle vs. contact - nirmatrelvir (20 mg/kg) + ritonavir	1.8	1.8	0	0	6	3
contact - vehicle vs. contact - molnupiravir 5 mg/kg	1.8	1.8	0	0	6	3
contact - vehicle vs. contact - nirmatrelvir (100 mg/kg) + ritonavir	1.8	1.8	0	0	6	3
1.0
contact - vehicle vs. source - infected, untreated	2.071	4.686	-2.616	0.2704	6	11	9.674	15
contact - vehicle vs. contact - nirmatrelvir (20 mg/kg) + ritonavir	2.071	1.8	0.2708	0.1562	6	3	1.734	5
contact - vehicle vs. contact - molnupiravir 5 mg/kg	2.071	1.8	0.2708	0.1562	6	3	1.734	5
contact - vehicle vs. contact - nirmatrelvir (100 mg/kg) + ritonavir	2.071	1.8	0.2708	0.1562	6	3	1.734	5
2.0
contact - vehicle vs. source - infected, untreated	2.425	5.277	-2.852	0.2575	6	11	11.07	8.082
contact - vehicle vs. contact - nirmatrelvir (20 mg/kg) + ritonavir	2.425	1.8	0.625	0.2259	6	3	2.766	5
contact - vehicle vs. contact - molnupiravir 5 mg/kg	2.425	1.8	0.625	0.2259	6	3	2.766	5
contact - vehicle vs. contact - nirmatrelvir (100 mg/kg) + ritonavir	2.425	1.8	0.625	0.2259	6	3	2.766	5
3.0
contact - vehicle vs. source - infected, untreated	4.508	5.414	-0.9053	0.2436	6	11	3.716	14.85
contact - vehicle vs. contact - nirmatrelvir (20 mg/kg) + ritonavir	4.508	2.133	2.375	0.2569	6	3	9.247	4.17
contact - vehicle vs. contact - molnupiravir 5 mg/kg	4.508	1.883	2.625	0.1718	6	3	15.28	6.914
contact - vehicle vs. contact - nirmatrelvir (100 mg/kg) + ritonavir	4.508	1.8	2.708	0.1502	6	3	18.03	5
4.0
contact - vehicle vs. source - infected, untreated	5.779	5.107	0.6723	0.2873	6	11	2.34	7.987
contact - vehicle vs. contact - nirmatrelvir (20 mg/kg) + ritonavir	5.779	3.133	2.646	0.3114	6	3	8.497	6.9
contact - vehicle vs. contact - molnupiravir 5 mg/kg	5.779	1.8	3.979	0.2529	6	3	15.73	5
contact - vehicle vs. contact - nirmatrelvir (100 mg/kg) + ritonavir	5.779	1.8	3.979	0.2529	6	3	15.73	5
5.0
contact - vehicle vs. source - infected, untreated	5.237	4.857	0.3807	0.167	6	11	2.28	14.57
contact - vehicle vs. contact - nirmatrelvir (20 mg/kg) + ritonavir	5.237	4.883	0.3542	0.172	6	3	2.059	3.312
contact - vehicle vs. contact - molnupiravir 5 mg/kg	5.237	1.8	3.437	0.08385	6	3	40.99	5
contact - vehicle vs. contact - nirmatrelvir (100 mg/kg) + ritonavir	5.237	1.8	3.437	0.08385	6	3	40.99	5
6.0
contact - vehicle vs. source - infected, untreated	4.967	4.22	0.7462	0.1168	6	11	6.387	14.37
contact - vehicle vs. contact - nirmatrelvir (20 mg/kg) + ritonavir	4.967	4.925	0.04167	0.3395	6	3	0.1227	2.219
contact - vehicle vs. contact - molnupiravir 5 mg/kg	4.967	1.842	3.125	0.0874	6	3	35.75	6.885
contact - vehicle vs. contact - nirmatrelvir (100 mg/kg) + ritonavir	4.967	1.8	3.167	0.07683	6	3	41.22	5
Figure 6c - Nasal lavage RNA
Table Analyzed	Transform of Nasal RNA
Mixed-effects model (REML)	Matching: Stacked
Assume sphericity?	No
Alpha	0.05
Fixed effects (type III)	P value	P value summary	Statistically significant (P < 0.05)?	F (DFn, DFd)	Geisser-Greenhouse's epsilon
Time	<0.0001	****	Yes	F (2.859, 57.18) = 79.00	0.4765
Column Factor	<0.0001	****	Yes	F (4, 21) = 105.2
Time x Column Factor	<0.0001	****	Yes	F (24, 120) = 11.82
Random effects	SD	Variance
Subject	0.221	0.04885
Residual	0.726	0.5271
Was the matching effective?
Chi-square, df	2.356, 1
P value	0.1248
P value summary	ns
Is there significant matching (P < 0.05)?	No
Data summary
Number of columns (Column Factor)	5
Number of rows (Time)	7
Number of subjects (Subject)	26
Number of missing values	6
Within each row, compare columns (simple effects within rows)
Number of families	7
Number of comparisons per family	4
Alpha	0.05
Dunnett's multiple comparisons test	Mean Diff.	95.00% CI of diff.	Below threshold?	Summary	Adjusted P Value
0.0
contact - vehicle vs. source - infected, untreated	0
contact - vehicle vs. contact - nirmatrelvir (20 mg/kg) + ritonavir	0
contact - vehicle vs. contact - molnupiravir 5 mg/kg	0
contact - vehicle vs. contact - nirmatrelvir (100 mg/kg) + ritonavir	0
1.0
contact - vehicle vs. source - infected, untreated	-2.877	-5.245 to -0.5094	Yes	*	0.0221
contact - vehicle vs. contact - nirmatrelvir (20 mg/kg) + ritonavir	1.594	-0.8115 to 4.000	No	ns	0.1848
contact - vehicle vs. contact - molnupiravir 5 mg/kg	1.623	-0.7840 to 4.030	No	ns	0.176
contact - vehicle vs. contact - nirmatrelvir (100 mg/kg) + ritonavir	1.623	-0.7840 to 4.030	No	ns	0.176
2.0
contact - vehicle vs. source - infected, untreated	-2.716	-5.678 to 0.2458	No	ns	0.0687
contact - vehicle vs. contact - nirmatrelvir (20 mg/kg) + ritonavir	2.014	-0.9484 to 4.977	No	ns	0.1891
contact - vehicle vs. contact - molnupiravir 5 mg/kg	1.721	-1.232 to 4.675	No	ns	0.276
contact - vehicle vs. contact - nirmatrelvir (100 mg/kg) + ritonavir	1.838	-1.133 to 4.809	No	ns	0.2461
3.0
contact - vehicle vs. source - infected, untreated	-0.3945	-1.435 to 0.6458	No	ns	0.6972
contact - vehicle vs. contact - nirmatrelvir (20 mg/kg) + ritonavir	3.736	2.104 to 5.369	Yes	**	0.002
contact - vehicle vs. contact - molnupiravir 5 mg/kg	3.296	2.306 to 4.286	Yes	****	<0.0001
contact - vehicle vs. contact - nirmatrelvir (100 mg/kg) + ritonavir	4.328	3.383 to 5.274	Yes	****	<0.0001
4.0
contact - vehicle vs. source - infected, untreated	0.2372	-0.8957 to 1.370	No	ns	0.9322
contact - vehicle vs. contact - nirmatrelvir (20 mg/kg) + ritonavir	1.875	0.4419 to 3.307	Yes	*	0.0156
contact - vehicle vs. contact - molnupiravir 5 mg/kg	4.244	3.062 to 5.425	Yes	****	<0.0001
contact - vehicle vs. contact - nirmatrelvir (100 mg/kg) + ritonavir	4.395	2.007 to 6.783	Yes	**	0.0066
5.0
contact - vehicle vs. source - infected, untreated	0.8164	0.04085 to 1.592	Yes	*	0.038
contact - vehicle vs. contact - nirmatrelvir (20 mg/kg) + ritonavir	0.8507	-2.426 to 4.128	No	ns	0.5672
contact - vehicle vs. contact - molnupiravir 5 mg/kg	4.364	3.678 to 5.049	Yes	****	<0.0001
contact - vehicle vs. contact - nirmatrelvir (100 mg/kg) + ritonavir	5.09	2.069 to 8.112	Yes	*	0.0142
6.0
contact - vehicle vs. source - infected, untreated	0.3576	-0.4259 to 1.141	No	ns	0.5365
contact - vehicle vs. contact - nirmatrelvir (20 mg/kg) + ritonavir	0.4065	-1.955 to 2.768	No	ns	0.8477
contact - vehicle vs. contact - molnupiravir 5 mg/kg	4.377	3.548 to 5.207	Yes	****	<0.0001
contact - vehicle vs. contact - nirmatrelvir (100 mg/kg) + ritonavir	3.991	1.511 to 6.470	Yes	*	0.0141
Test details	Mean 1	Mean 2	Mean Diff.	SE of diff.	N1	N2	q	DF
0.0
contact - vehicle vs. source - infected, untreated	0.699	0.699	0	0	6	5
contact - vehicle vs. contact - nirmatrelvir (20 mg/kg) + ritonavir	0.699	0.699	0	0	6	3
contact - vehicle vs. contact - molnupiravir 5 mg/kg	0.699	0.699	0	0	6	3
contact - vehicle vs. contact - nirmatrelvir (100 mg/kg) + ritonavir	0.699	0.699	0	0	6	3
1.0
contact - vehicle vs. source - infected, untreated	2.322	5.199	-2.877	0.7129	6	11	4.036	5.916
contact - vehicle vs. contact - nirmatrelvir (20 mg/kg) + ritonavir	2.322	0.7277	1.594	0.6835	6	3	2.333	5.018
contact - vehicle vs. contact - molnupiravir 5 mg/kg	2.322	0.699	1.623	0.6829	6	3	2.377	5
contact - vehicle vs. contact - nirmatrelvir (100 mg/kg) + ritonavir	2.322	0.699	1.623	0.6829	6	3	2.377	5
2.0
contact - vehicle vs. source - infected, untreated	3.173	5.889	-2.716	0.862	6	11	3.151	5.354
contact - vehicle vs. contact - nirmatrelvir (20 mg/kg) + ritonavir	3.173	1.158	2.014	0.9059	6	3	2.224	6.217
contact - vehicle vs. contact - molnupiravir 5 mg/kg	3.173	1.451	1.721	0.8884	6	3	1.937	5.9
contact - vehicle vs. contact - nirmatrelvir (100 mg/kg) + ritonavir	3.173	1.335	1.838	0.9142	6	3	2.01	6.35
3.0
contact - vehicle vs. source - infected, untreated	6.102	6.497	-0.3945	0.3699	6	11	1.066	12.76
contact - vehicle vs. contact - nirmatrelvir (20 mg/kg) + ritonavir	6.102	2.366	3.736	0.4414	6	3	8.464	4.454
contact - vehicle vs. contact - molnupiravir 5 mg/kg	6.102	2.807	3.296	0.3128	6	3	10.54	6.973
contact - vehicle vs. contact - nirmatrelvir (100 mg/kg) + ritonavir	6.102	1.774	4.328	0.272	6	3	15.91	5.182
4.0
contact - vehicle vs. source - infected, untreated	6.382	6.145	0.2372	0.3832	6	11	0.619	9.406
contact - vehicle vs. contact - nirmatrelvir (20 mg/kg) + ritonavir	6.382	4.508	1.875	0.4353	6	3	4.306	6.092
contact - vehicle vs. contact - molnupiravir 5 mg/kg	6.382	2.139	4.244	0.3735	6	3	11.36	6.987
contact - vehicle vs. contact - nirmatrelvir (100 mg/kg) + ritonavir	6.382	1.988	4.395	0.5921	6	3	7.422	3.734
5.0
contact - vehicle vs. source - infected, untreated	6.79	5.974	0.8164	0.2777	6	11	2.94	13.42
contact - vehicle vs. contact - nirmatrelvir (20 mg/kg) + ritonavir	6.79	5.94	0.8507	0.6097	6	3	1.395	2.471
contact - vehicle vs. contact - molnupiravir 5 mg/kg	6.79	2.427	4.364	0.2112	6	3	20.66	6.376
contact - vehicle vs. contact - nirmatrelvir (100 mg/kg) + ritonavir	6.79	1.7	5.09	0.5753	6	3	8.847	2.538
6.0
contact - vehicle vs. source - infected, untreated	6.191	5.833	0.3576	0.2702	6	11	1.323	10.47
contact - vehicle vs. contact - nirmatrelvir (20 mg/kg) + ritonavir	6.191	5.784	0.4065	0.505	6	3	0.8049	2.945
contact - vehicle vs. contact - molnupiravir 5 mg/kg	6.191	1.813	4.377	0.262	6	3	16.71	6.969
contact - vehicle vs. contact - nirmatrelvir (100 mg/kg) + ritonavir	6.191	2.2	3.991	0.521	6	3	7.66	2.874
Figure 6d - Turbinate titer
Table Analyzed	Transform of Turbinate titer
Data sets analyzed	A-E
ANOVA summary
F	88.4
P value	<0.0001
P value summary	****
Significant diff. among means (P < 0.05)?	Yes
R squared	0.9439
Brown-Forsythe test
F (DFn, DFd)	2.803 (4, 21)
P value	0.0521
P value summary	ns
Are SDs significantly different (P < 0.05)?	No
Bartlett's test
Bartlett's statistic (corrected)
P value
P value summary
Are SDs significantly different (P < 0.05)?
ANOVA table	SS	DF	MS	F (DFn, DFd)	P value
Treatment (between columns)	69.72	4	17.43	F (4, 21) = 88.40	P<0.0001
Residual (within columns)	4.141	21	0.1972
Total	73.86	25
Data summary
Number of treatments (columns)	5
Number of values (total)	26
Number of families	1
Number of comparisons per family	4
Alpha	0.05
Dunnett's multiple comparisons test	Mean Diff.	95.00% CI of diff.	Below threshold?	Summary	Adjusted P Value	A-?
source - infected, untreated vs. contact - vehicle	-0.0837	-0.6908 to 0.5234	No	ns	0.9913	B	contact - vehicle
source - vehicle vs. contact - nirmatrelvir (20 mg/kg) + ritonavir	-0.6091	-1.388 to 0.1700	No	ns	0.1629	C	Column C
source - vehicle vs. contact - molnupiravir (5 mg/kg)	3.862	3.083 to 4.641	Yes	****	<0.0001	D	contact - molnupiravir
source - vehicle vs. contact - nirmatrelvir (100 mg/kg) + ritonavir	3.624	2.845 to 4.403	Yes	****	<0.0001	E	Column E
Test details	Mean 1	Mean 2	Mean Diff.	SE of diff.	n1	n2	q	DF
source - infected, untreated vs. contact - vehicle	6.47	6.553	-0.0837	0.2254	11	6	0.3714	21
source - vehicle vs. contact - nirmatrelvir (20 mg/kg) + ritonavir	6.47	7.079	-0.6091	0.2892	11	3	2.106	21
source - vehicle vs. contact - molnupiravir (5 mg/kg)	6.47	2.607	3.862	0.2892	11	3	13.35	21
source - vehicle vs. contact - nirmatrelvir (100 mg/kg) + ritonavir	6.47	2.846	3.624	0.2892	11	3	12.53	21
Figure 6e - Turbinate RNA
Table Analyzed	Transform of Turbinate RNA
Data sets analyzed	A-E
ANOVA summary
F	70.28
P value	<0.0001
P value summary	****
Significant diff. among means (P < 0.05)?	Yes
R squared	0.9305
Brown-Forsythe test
F (DFn, DFd)	0.1512 (4, 21)
P value	0.9604
P value summary	ns
Are SDs significantly different (P < 0.05)?	No
Bartlett's test
Bartlett's statistic (corrected)
P value
P value summary
Are SDs significantly different (P < 0.05)?
ANOVA table	SS	DF	MS	F (DFn, DFd)	P value
Treatment (between columns)	117.2	4	29.31	F (4, 21) = 70.28	P<0.0001
Residual (within columns)	8.756	21	0.417
Total	126	25
Data summary
Number of treatments (columns)	5
Number of values (total)	26
Number of families	1
Number of comparisons per family	4
Alpha	0.05
Dunnett's multiple comparisons test	Mean Diff.	95.00% CI of diff.	Below threshold?	Summary	Adjusted P Value	A-?
source - infected, untreated vs. contact - vehicle	-0.1157	-0.9985 to 0.7671	No	ns	0.9929	B	contact - vehicle
source - vehicle vs. contact - nirmatrelvir (20 mg/kg) + ritonavir	-0.2548	-1.388 to 0.8782	No	ns	0.9495	C	Column C
source - vehicle vs. contact - molnupiravir (5 mg/kg)	5.33	4.197 to 6.463	Yes	****	<0.0001	D	contact - molnupiravir
source - vehicle vs. contact - nirmatrelvir (100 mg/kg) + ritonavir	4.557	3.424 to 5.690	Yes	****	<0.0001	E	Column E
Test details	Mean 1	Mean 2	Mean Diff.	SE of diff.	n1	n2	q	DF
source - infected, untreated vs. contact - vehicle	8.53	8.646	-0.1157	0.3277	11	6	0.353	21
source - vehicle vs. contact - nirmatrelvir (20 mg/kg) + ritonavir	8.53	8.785	-0.2548	0.4206	11	3	0.6058	21
source - vehicle vs. contact - molnupiravir (5 mg/kg)	8.53	3.2	5.33	0.4206	11	3	12.67	21
source - vehicle vs. contact - nirmatrelvir (100 mg/kg) + ritonavir	8.53	3.973	4.557	0.4206	11	3	10.84	21
