# Supplementary material for: Comparing molnupiravir and nirmatrelvir/ritonavir efficacy and the effects on SARS-CoV-2 transmission in animal models
Source: Nat Commun. 2023 Aug 7;14:4731. doi: 10.1038/s41467-023-40556-8 (PMC10406822; doi:10.1038/s41467-023-40556-8)
Supplement: Supplementary file 5 — Supplementary Data 2 [file 41467_2023_40556_MOESM5_ESM.xlsx]

## Sheet: F(N20+R6) Tissues
Nasal Turbinates
Sample Name	Sample Type	Acquisition Method	Acquisition Date	File Name	Analyte Peak Area (counts)	Analyte Peak Height (cps)	Analyte Concentration (ng/mL)	Standard Query Status	IS Peak Area (counts)	IS Peak Height (cps)	Calculated Concentration (ng/mL)	Accuracy (%)
Turbinate BL	Unknown	BAM-128.dam	2023-01-19 11:33:15	Tissue\Ferret-2023-01-19.wiff	338	70.4	N/A	N/A	2440	435	65.1	N/A
Turbinate BLI	Unknown	BAM-128.dam	2023-01-19 11:36:23	Tissue\Ferret-2023-01-19.wiff	502	84.2	N/A	N/A	2550000	681000	0.0357	N/A
Turbinate SS1	Standard	BAM-128.dam	2023-01-19 11:39:31	Tissue\Ferret-2023-01-19.wiff	6400	1460	1	N/A	2830000	785000	1	100
Turbinate SS2	Standard	BAM-128.dam	2023-01-19 11:42:40	Tissue\Ferret-2023-01-19.wiff	14800	3320	2.5	N/A	2720000	778000	2.48	99.2
Turbinate SS3	Standard	BAM-128.dam	2023-01-19 11:45:46	Tissue\Ferret-2023-01-19.wiff	29800	6030	5	N/A	2820000	780000	4.9	98
Turbinate SS4	Standard	BAM-128.dam	2023-01-19 11:48:53	Tissue\Ferret-2023-01-19.wiff	63800	13400	10	N/A	2820000	812000	10.5	105
Turbinate SS5	Standard	BAM-128.dam	2023-01-19 11:52:00	Tissue\Ferret-2023-01-19.wiff	318000	70700	50	N/A	2760000	719000	54.1	108
Turbinate SS6	Standard	BAM-128.dam	2023-01-19 11:55:08	Tissue\Ferret-2023-01-19.wiff	571000	129000	100	N/A	3050000	844000	88.2	88.2
Turbinate SS7	Standard	BAM-128.dam	2023-01-19 11:58:15	Tissue\Ferret-2023-01-19.wiff	2980000	572000	500	N/A	2890000	819000	506	101
Turbinate SS8	Standard	BAM-128.dam	2023-01-19 12:01:22	Tissue\Ferret-2023-01-19.wiff	17900000	3300000	5000	N/A	3100000	899000	5020	100
Turbinate QC1	Quality Control	BAM-128.dam	2023-01-19 12:10:44	Tissue\Ferret-2023-01-19.wiff	189000	42500	30	N/A	3250000	892000	27.1	90.4
Turbinate QC2	Quality Control	BAM-128.dam	2023-01-19 12:13:51	Tissue\Ferret-2023-01-19.wiff	517000	109000	75	N/A	2990000	816000	81.5	109
Turbinate QC3	Quality Control	BAM-128.dam	2023-01-19 12:16:59	Tissue\Ferret-2023-01-19.wiff	5990000	1150000	1000	N/A	3200000	884000	959	95.9
Turbinate 1 3h - Ferret 1	Unknown	BAM-128.dam	2023-01-19 14:19:11	Tissue\Ferret-2023-01-19.wiff	205000	48000	N/A	N/A	2130000	576000	45.2	N/A
Turbinate 1 3h - Ferret 2	Unknown	BAM-128.dam	2023-01-19 14:22:17	Tissue\Ferret-2023-01-19.wiff	81400	18400	N/A	N/A	1800000	463000	21.1	N/A
Turbinate 1 3h - Ferret 3	Unknown	BAM-128.dam	2023-01-19 14:25:24	Tissue\Ferret-2023-01-19.wiff	116000	24900	N/A	N/A	2530000	697000	21.4	N/A
Turbinate 1 12h - Ferret 1	Unknown	BAM-128.dam	2023-01-19 14:28:31	Tissue\Ferret-2023-01-19.wiff	10500	2410	N/A	N/A	2050000	554000	2.33	N/A
Turbinate 1 12h - Ferret 2	Unknown	BAM-128.dam	2023-01-19 14:31:38	Tissue\Ferret-2023-01-19.wiff	82400	19100	N/A	N/A	1870000	504000	20.6	N/A
Turbinate 1 12h - Ferret 3	Unknown	BAM-128.dam	2023-01-19 14:34:45	Tissue\Ferret-2023-01-19.wiff	20400	4820	N/A	N/A	1900000	492000	4.96	N/A
Turbinate 2 3h - Ferret 1	Unknown	BAM-128.dam	2023-01-19 14:37:53	Tissue\Ferret-2023-01-19.wiff	199000	45000	N/A	N/A	3010000	827000	30.9	N/A
Turbinate 2 3h - Ferret 2	Unknown	BAM-128.dam	2023-01-19 14:41:00	Tissue\Ferret-2023-01-19.wiff	58800	12600	N/A	N/A	2430000	677000	11.3	N/A
Turbinate 2 3h - Ferret 3	Unknown	BAM-128.dam	2023-01-19 14:44:08	Tissue\Ferret-2023-01-19.wiff	97600	22600	N/A	N/A	2690000	737000	17	N/A
Turbinate 2 12h - Ferret 1	Unknown	BAM-128.dam	2023-01-19 14:47:16	Tissue\Ferret-2023-01-19.wiff	9320	2280	N/A	N/A	3040000	845000	1.38	N/A
Turbinate 2 12h - Ferret 2	Unknown	BAM-128.dam	2023-01-19 14:50:24	Tissue\Ferret-2023-01-19.wiff	51100	11100	N/A	N/A	2820000	778000	8.41	N/A
Turbinate 2 12h - Ferret 3	Unknown	BAM-128.dam	2023-01-19 14:53:31	Tissue\Ferret-2023-01-19.wiff	8000	1770	N/A	N/A	2150000	573000	1.68	N/A
Turbinate QC1	Quality Control	BAM-128.dam	2023-01-19 15:02:54	Tissue\Ferret-2023-01-19.wiff	248000	52500	30	N/A	3700000	1020000	31.3	104
Turbinate QC2	Quality Control	BAM-128.dam	2023-01-19 15:06:02	Tissue\Ferret-2023-01-19.wiff	683000	156000	75	N/A	3450000	977000	93.3	124
Turbinate QC3	Quality Control	BAM-128.dam	2023-01-19 15:09:10	Tissue\Ferret-2023-01-19.wiff	7050000	1420000	1000	N/A	3560000	979000	1020	102
Brain, Liver, Lung, Spleen
Sample Name	Sample Type	Acquisition Method	Acquisition Date	File Name	Analyte Peak Area (counts)	Analyte Peak Height (cps)	Analyte Concentration (ng/mL)	Standard Query Status	IS Peak Area (counts)	IS Peak Height (cps)	Calculated Concentration (ng/mL)	Accuracy (%)
Brain	Unknown	BAM-128.dam	2023-01-19 15:18:35	Tissue\Ferret-2023-01-19.wiff	4190	819	N/A	N/A	1710	538	939	N/A
Liver	Unknown	BAM-128.dam	2023-01-19 15:24:48	Tissue\Ferret-2023-01-19.wiff	2190	532	N/A	N/A	890	291	943	N/A
Lung	Unknown	BAM-128.dam	2023-01-19 15:27:55	Tissue\Ferret-2023-01-19.wiff	1700	390	N/A	N/A	1610	436	388	N/A
Spleen	Unknown	BAM-128.dam	2023-01-19 15:31:02	Tissue\Ferret-2023-01-19.wiff	799	170	N/A	N/A	1300	370	222	N/A
Spleen BLI	Unknown	BAM-128.dam	2023-01-19 15:34:11	Tissue\Ferret-2023-01-19.wiff	730	176	N/A	N/A	2880000	738000	< 0	N/A
Spleen SS1	Standard	BAM-128.dam	2023-01-19 15:37:18	Tissue\Ferret-2023-01-19.wiff	11500	2780	1	N/A	3330000	927000	1.07	107
Spleen SS2	Standard	BAM-128.dam	2023-01-19 15:40:26	Tissue\Ferret-2023-01-19.wiff	20600	4960	2.5	N/A	3300000	865000	2.05	82.2
Spleen SS3	Standard	BAM-128.dam	2023-01-19 15:43:33	Tissue\Ferret-2023-01-19.wiff	50700	11200	5	N/A	3420000	863000	5.12	102
Spleen SS4	Standard	BAM-128.dam	2023-01-19 15:46:41	Tissue\Ferret-2023-01-19.wiff	88100	17600	10	N/A	3160000	817000	9.76	97.6
Spleen SS5	Standard	BAM-128.dam	2023-01-19 15:49:48	Tissue\Ferret-2023-01-19.wiff	502000	113000	50	N/A	3400000	873000	52.7	105
Spleen SS6	Standard	BAM-128.dam	2023-01-19 15:52:56	Tissue\Ferret-2023-01-19.wiff	973000	205000	100	N/A	3240000	890000	108	108
Spleen SS7	Standard	BAM-128.dam	2023-01-19 15:56:04	Tissue\Ferret-2023-01-19.wiff	4610000	963000	500	N/A	3480000	930000	490	98.1
Spleen SS8	Standard	BAM-128.dam	2023-01-19 15:59:13	Tissue\Ferret-2023-01-19.wiff	29500000	5010000	5000	N/A	3370000	896000	5000	99.9
Spleen QC1	Quality Control	BAM-128.dam	2023-01-19 16:08:35	Tissue\Ferret-2023-01-19.wiff	318000	72500	30	N/A	3560000	881000	31.7	106
Spleen QC2	Quality Control	BAM-128.dam	2023-01-19 16:11:42	Tissue\Ferret-2023-01-19.wiff	802000	178000	75	N/A	3400000	919000	84.5	113
Spleen QC3	Quality Control	BAM-128.dam	2023-01-19 16:14:49	Tissue\Ferret-2023-01-19.wiff	8060000	1590000	1000	N/A	3190000	794000	971	97.1
Brain 3h - Ferret 1	Unknown	BAM-128.dam	2023-01-19 16:24:10	Tissue\Ferret-2023-01-19.wiff	46400	10100	N/A	N/A	1990000	528000	8.13	N/A
Brain 3h - Ferret 2	Unknown	BAM-128.dam	2023-01-19 16:27:18	Tissue\Ferret-2023-01-19.wiff	36800	7680	N/A	N/A	2660000	709000	4.77	N/A
Brain 3h - Ferret 3	Unknown	BAM-128.dam	2023-01-19 16:30:25	Tissue\Ferret-2023-01-19.wiff	172000	37800	N/A	N/A	2290000	646000	26.8	N/A
Brain 12h - Ferret 1	Unknown	BAM-128.dam	2023-01-19 16:33:34	Tissue\Ferret-2023-01-19.wiff	20100	4480	N/A	N/A	2320000	629000	2.93	N/A
Brain 12h - Ferret 2	Unknown	BAM-128.dam	2023-01-19 16:36:42	Tissue\Ferret-2023-01-19.wiff	25900	5490	N/A	N/A	2930000	778000	2.98	N/A
Brain 12h - Ferret 3	Unknown	BAM-128.dam	2023-01-19 16:39:50	Tissue\Ferret-2023-01-19.wiff	12600	2890	N/A	N/A	2350000	660000	1.74	N/A
Liver 3h - Ferret 1	Unknown	BAM-128.dam	2023-01-19 17:01:47	Tissue\Ferret-2023-01-19.wiff	925000	203000	N/A	N/A	1710000	441000	195	N/A
Liver 3h - Ferret 2	Unknown	BAM-128.dam	2023-01-19 17:04:55	Tissue\Ferret-2023-01-19.wiff	2650000	565000	N/A	N/A	2030000	503000	483	N/A
Liver 3h - Ferret 3	Unknown	BAM-128.dam	2023-01-19 17:08:02	Tissue\Ferret-2023-01-19.wiff	1890000	409000	N/A	N/A	1610000	413000	432	N/A
Liver 12h - Ferret 1	Unknown	BAM-128.dam	2023-01-19 17:11:11	Tissue\Ferret-2023-01-19.wiff	26700	5820	N/A	N/A	1520000	365000	6.1	N/A
Liver 12h - Ferret 2	Unknown	BAM-128.dam	2023-01-19 17:14:18	Tissue\Ferret-2023-01-19.wiff	653000	145000	N/A	N/A	2050000	545000	114	N/A
Liver 12h - Ferret 3	Unknown	BAM-128.dam	2023-01-19 17:17:25	Tissue\Ferret-2023-01-19.wiff	9860	2230	N/A	N/A	1820000	467000	1.76	N/A
Lung 3h - Ferret 1	Unknown	BAM-128.dam	2023-01-19 17:20:32	Tissue\Ferret-2023-01-19.wiff	940000	216000	N/A	N/A	2220000	594000	152	N/A
Lung 3h - Ferret 2	Unknown	BAM-128.dam	2023-01-19 17:23:40	Tissue\Ferret-2023-01-19.wiff	144000	29900	N/A	N/A	3310000	862000	15.4	N/A
Lung 3h - Ferret 3	Unknown	BAM-128.dam	2023-01-19 17:26:49	Tissue\Ferret-2023-01-19.wiff	577000	132000	N/A	N/A	2110000	530000	98.1	N/A
Lung 12h - Ferret 1	Unknown	BAM-128.dam	2023-01-19 17:29:57	Tissue\Ferret-2023-01-19.wiff	12100	2760	N/A	N/A	3780000	1060000	0.975	N/A
Lung 12h - Ferret 2	Unknown	BAM-128.dam	2023-01-19 17:33:06	Tissue\Ferret-2023-01-19.wiff	100000	21600	N/A	N/A	3840000	1020000	9.12	N/A
Lung 12h - Ferret 3	Unknown	BAM-128.dam	2023-01-19 17:36:14	Tissue\Ferret-2023-01-19.wiff	8470	1880	N/A	N/A	3030000	777000	0.832	N/A
Spleen 3h - Ferret 1	Unknown	BAM-128.dam	2023-01-19 17:39:23	Tissue\Ferret-2023-01-19.wiff	695000	151000	N/A	N/A	2560000	700000	97.2	N/A
Spleen 3h - Ferret 2	Unknown	BAM-128.dam	2023-01-19 17:42:31	Tissue\Ferret-2023-01-19.wiff	204000	44400	N/A	N/A	2510000	680000	29	N/A
Spleen 3h - Ferret 3	Unknown	BAM-128.dam	2023-01-19 17:45:38	Tissue\Ferret-2023-01-19.wiff	596000	133000	N/A	N/A	1960000	490000	109	N/A
Spleen 12h - Ferret 1	Unknown	BAM-128.dam	2023-01-19 17:48:45	Tissue\Ferret-2023-01-19.wiff	9390	1940	N/A	N/A	3300000	914000	0.849	N/A
Spleen 12h - Ferret 2	Unknown	BAM-128.dam	2023-01-19 17:51:54	Tissue\Ferret-2023-01-19.wiff	105000	22000	N/A	N/A	2260000	577000	16.4	N/A
Spleen 12h - Ferret 3	Unknown	BAM-128.dam	2023-01-19 17:55:02	Tissue\Ferret-2023-01-19.wiff	7940	1680	N/A	N/A	2590000	635000	0.928	N/A
Spleen QC1	Quality Control	BAM-128.dam	2023-01-19 18:04:25	Tissue\Ferret-2023-01-19.wiff	371000	82100	30	N/A	4480000	1190000	29.4	97.9
Spleen QC2	Quality Control	BAM-128.dam	2023-01-19 18:07:31	Tissue\Ferret-2023-01-19.wiff	906000	188000	75	N/A	3920000	1030000	82.6	110
Spleen QC3	Quality Control	BAM-128.dam	2023-01-19 18:10:38	Tissue\Ferret-2023-01-19.wiff	9330000	1970000	1000	N/A	3530000	913000	1020	102
Heart
Sample Name	Sample Type	Acquisition Method	Acquisition Date	File Name	Analyte Peak Area (counts)	Analyte Peak Height (cps)	Analyte Concentration (ng/mL)	Standard Query Status	IS Peak Area (counts)	IS Peak Height (cps)	Calculated Concentration (ng/mL)	Accuracy (%)
Heart	Unknown	BAM-128.dam	2023-01-19 15:21:41	Tissue\Ferret-2023-01-19.wiff	13300	2820	N/A	N/A	955	330	FAILED	N/A
Spleen	Unknown	BAM-128.dam	2023-01-19 15:31:02	Tissue\Ferret-2023-01-19.wiff	799	170	N/A	N/A	1300	370	215	N/A
Spleen BLI	Unknown	BAM-128.dam	2023-01-19 15:34:11	Tissue\Ferret-2023-01-19.wiff	730	176	N/A	N/A	2880000	738000	0.0512	N/A
Spleen SS3	Standard	BAM-128.dam	2023-01-19 15:43:33	Tissue\Ferret-2023-01-19.wiff	50700	11200	5	N/A	3420000	863000	5.09	102
Spleen SS4	Standard	BAM-128.dam	2023-01-19 15:46:41	Tissue\Ferret-2023-01-19.wiff	88100	17600	10	N/A	3160000	817000	9.57	95.7
Spleen SS5	Standard	BAM-128.dam	2023-01-19 15:49:48	Tissue\Ferret-2023-01-19.wiff	502000	113000	50	N/A	3400000	873000	51.2	102
Spleen SS6	Standard	BAM-128.dam	2023-01-19 15:52:56	Tissue\Ferret-2023-01-19.wiff	973000	205000	100	N/A	3240000	890000	104	104
Spleen SS7	Standard	BAM-128.dam	2023-01-19 15:56:04	Tissue\Ferret-2023-01-19.wiff	4610000	963000	500	N/A	3480000	930000	476	95.2
Spleen SS8	Standard	BAM-128.dam	2023-01-19 15:59:13	Tissue\Ferret-2023-01-19.wiff	29500000	5010000	5000	N/A	3370000	896000	5090	102
Spleen QC1	Quality Control	BAM-128.dam	2023-01-19 16:08:35	Tissue\Ferret-2023-01-19.wiff	318000	72500	30	N/A	3560000	881000	30.8	103
Spleen QC2	Quality Control	BAM-128.dam	2023-01-19 16:11:42	Tissue\Ferret-2023-01-19.wiff	802000	178000	75	N/A	3400000	919000	82	109
Spleen QC3	Quality Control	BAM-128.dam	2023-01-19 16:14:49	Tissue\Ferret-2023-01-19.wiff	8060000	1590000	1000	N/A	3190000	794000	943	94.3
Heart 3h - Ferret 1	Unknown	BAM-128.dam	2023-01-19 16:42:58	Tissue\Ferret-2023-01-19.wiff	707000	160000	N/A	N/A	1520000	395000	163	N/A
Heart 3h - Ferret 2	Unknown	BAM-128.dam	2023-01-19 16:46:05	Tissue\Ferret-2023-01-19.wiff	319000	75000	N/A	N/A	1040000	262000	107	N/A
Heart 3h - Ferret 3	Unknown	BAM-128.dam	2023-01-19 16:49:13	Tissue\Ferret-2023-01-19.wiff	295000	64100	N/A	N/A	1630000	406000	62.8	N/A
Heart 12h - Ferret 1	Unknown	BAM-128.dam	2023-01-19 16:52:21	Tissue\Ferret-2023-01-19.wiff	21000	4390	N/A	N/A	1790000	453000	4.01	N/A
Heart 12h - Ferret 2	Unknown	BAM-128.dam	2023-01-19 16:55:29	Tissue\Ferret-2023-01-19.wiff	106000	24600	N/A	N/A	1950000	492000	18.8	N/A
Heart 12h - Ferret 3	Unknown	BAM-128.dam	2023-01-19 16:58:37	Tissue\Ferret-2023-01-19.wiff	13500	3030	N/A	N/A	1390000	368000	3.31	N/A
Spleen QC1	Quality Control	BAM-128.dam	2023-01-19 18:04:25	Tissue\Ferret-2023-01-19.wiff	371000	82100	30	N/A	4480000	1190000	28.6	95.2
Spleen QC2	Quality Control	BAM-128.dam	2023-01-19 18:07:31	Tissue\Ferret-2023-01-19.wiff	906000	188000	75	N/A	3920000	1030000	80.2	107
Spleen QC3	Quality Control	BAM-128.dam	2023-01-19 18:10:38	Tissue\Ferret-2023-01-19.wiff	9330000	1970000	1000	N/A	3530000	913000	989	98.9
Kidney
Sample Name	Sample Type	Acquisition Method	Acquisition Date	File Name	Analyte Peak Area (counts)	Analyte Peak Height (cps)	Analyte Concentration (ng/mL)	Standard Query Status	IS Peak Area (counts)	IS Peak Height (cps)	Calculated Concentration (ng/mL)	Accuracy (%)
Kidney	Unknown	BAM-128.dam	2023-01-19 18:20:02	Tissue\Ferret-2023-01-19.wiff	646	168	N/A	N/A	2840	616	70.2	N/A
Kidney BLI	Unknown	BAM-128.dam	2023-01-19 18:23:10	Tissue\Ferret-2023-01-18.wiff	3540	740	N/A	N/A	3190000	842000	0.106	N/A
Kidney SS1	Standard	BAM-128.dam	2023-01-19 18:26:17	Tissue\Ferret-2023-01-18.wiff	13700	3190	1	N/A	3280000	841000	1.06	106
Kidney SS2	Standard	BAM-128.dam	2023-01-19 18:29:26	Tissue\Ferret-2023-01-18.wiff	28500	5910	2.5	N/A	3620000	932000	2.2	88
Kidney SS3	Standard	BAM-128.dam	2023-01-19 18:32:33	Tissue\Ferret-2023-01-18.wiff	57500	13300	5	N/A	3300000	861000	5.15	103
Kidney SS4	Standard	BAM-128.dam	2023-01-19 18:35:41	Tissue\Ferret-2023-01-18.wiff	103000	22700	10	N/A	3670000	1010000	8.45	84.5
Kidney SS5	Standard	BAM-128.dam	2023-01-19 18:38:48	Tissue\Ferret-2023-01-18.wiff	575000	112000	50	N/A	3280000	858000	54.2	108
Kidney SS6	Standard	BAM-128.dam	2023-01-19 18:41:55	Tissue\Ferret-2023-01-18.wiff	1110000	243000	100	N/A	3100000	801000	111	111
Kidney SS7	Standard	BAM-128.dam	2023-01-19 18:45:03	Tissue\Ferret-2023-01-18.wiff	5890000	1070000	500	N/A	3760000	1040000	501	100
Kidney SS8	Standard	BAM-128.dam	2023-01-19 18:48:09	Tissue\Ferret-2023-01-18.wiff	34000000	5450000	5000	N/A	3130000	811000	4960	99.2
Kidney QC1	Quality Control	BAM-128.dam	2023-01-19 18:57:32	Tissue\Ferret-2023-01-18.wiff	309000	60700	30	N/A	3570000	895000	26.6	88.7
Kidney QC2	Quality Control	BAM-128.dam	2023-01-19 19:00:40	Tissue\Ferret-2023-01-18.wiff	882000	177000	75	N/A	3340000	865000	81.7	109
Kidney QC3	Quality Control	BAM-128.dam	2023-01-19 19:03:47	Tissue\Ferret-2023-01-18.wiff	10000000	2070000	1000	N/A	3550000	941000	928	92.8
Kidney 3h - Ferret 1	Unknown	BAM-128.dam	2023-01-19 19:13:09	Tissue\Ferret-2023-01-18.wiff	3150000	626000	N/A	N/A	2340000	576000	429	N/A
Kidney 3h - Ferret 2	Unknown	BAM-128.dam	2023-01-19 19:16:16	Tissue\Ferret-2023-01-18.wiff	450000	91800	N/A	N/A	3170000	813000	43.7	N/A
Kidney 3h - Ferret 3	Unknown	BAM-128.dam	2023-01-19 19:19:23	Tissue\Ferret-2023-01-18.wiff	974000	219000	N/A	N/A	2260000	567000	134	N/A
Kidney 12h - Ferret 1	Unknown	BAM-128.dam	2023-01-19 19:22:30	Tissue\Ferret-2023-01-18.wiff	80600	17200	N/A	N/A	1950000	476000	12.5	N/A
Kidney 12h - Ferret 2	Unknown	BAM-128.dam	2023-01-19 19:25:37	Tissue\Ferret-2023-01-18.wiff	451000	97100	N/A	N/A	2220000	557000	62.8	N/A
Kidney 12h - Ferret 3	Unknown	BAM-128.dam	2023-01-19 19:28:43	Tissue\Ferret-2023-01-18.wiff	10300	2360	N/A	N/A	1920000	494000	1.41	N/A
Kidney QC1	Quality Control	BAM-128.dam	2023-01-19 19:38:05	Tissue\Ferret-2023-01-18.wiff	358000	71500	30	N/A	3550000	912000	31	103
Kidney QC2	Quality Control	BAM-128.dam	2023-01-19 19:41:13	Tissue\Ferret-2023-01-18.wiff	854000	177000	75	N/A	3440000	902000	76.9	103
Kidney QC3	Quality Control	BAM-128.dam	2023-01-19 19:44:20	Tissue\Ferret-2023-01-18.wiff	9920000	1900000	1000	N/A	2990000	885000	1100	110

## Sheet: F(N100+6R)
Sample Name	Sample Type	Acquisition Date & Time	Component Name	Actual Concentration	Area	IS Area	Area Ratio	Signal / Noise	Used	Calculated Concentration	Accuracy	Precursor Mass	Fragment Mass	MS method	LC method
BP	Unknown	2022-08-26 13:41:41	EIDD-3320	N/A	N/A	7639	N/A	N/A	TRUE	N/A	N/A	500.3	319.2	BAM-127-2	BAM-127-2
BPI	Unknown	2022-08-26 13:51:50	EIDD-3320	N/A	N/A	2538000	N/A	N/A	TRUE	N/A	N/A	500.3	319.2	BAM-127-2	BAM-127-2
SS0	Standard	2022-08-29 10:04:14	EIDD-3320	1	4498	4075000	0.0011	71	TRUE	1.01	101	500.3	319.2	BAM-127-2	BAM-127-2
SS1	Standard	2022-08-26 13:55:36	EIDD-3320	10	21690	2819000	0.0077	346	TRUE	8.99	89.9	500.3	319.2	BAM-127-2	BAM-127-2
SS2	Standard	2022-08-26 13:59:16	EIDD-3320	25	63330	3350000	0.0189	758	TRUE	22.6	90.2	500.3	319.2	BAM-127-2	BAM-127-2
SS3	Standard	2022-08-26 14:02:56	EIDD-3320	50	132600	3034000	0.0437	1160	TRUE	52.5	105	500.3	319.2	BAM-127-2	BAM-127-2
SS4	Standard	2022-08-26 14:06:36	EIDD-3320	100	273800	3313000	0.0826	2040	TRUE	99.5	99.5	500.3	319.2	BAM-127-2	BAM-127-2
SS5	Standard	2022-08-26 14:10:16	EIDD-3320	500	1441000	2966000	0.486	3240	TRUE	582	116	500.3	319.2	BAM-127-2	BAM-127-2
SS6	Standard	2022-08-26 14:13:56	EIDD-3320	1000	2545000	3158000	0.806	3560	TRUE	960	96	500.3	319.2	BAM-127-2	BAM-127-2
SS7	Standard	2022-08-26 14:17:35	EIDD-3320	10000	27590000	2763000	9.98	4120	TRUE	10400	104	500.3	319.2	BAM-127-2	BAM-127-2
SS8	Standard	2022-08-29 10:08:00	EIDD-3320	15000	55560000	3727000	14.9	4130	TRUE	14600	97.6	500.3	319.2	BAM-127-2	BAM-127-2
QC1	Quality Control	2022-08-26 14:28:32	EIDD-3320	30	75980	2862000	0.0265	891	TRUE	31.8	106	500.3	319.2	BAM-127-2	BAM-127-2
QC2	Quality Control	2022-08-26 14:32:12	EIDD-3320	750	1762000	3130000	0.563	3860	TRUE	674	89.9	500.3	319.2	BAM-127-2	BAM-127-2
QC3	Quality Control	2022-08-26 14:35:51	EIDD-3320	5000	14100000	3062000	4.6	4300	TRUE	5150	103	500.3	319.2	BAM-127-2	BAM-127-2
Ferret N+R PO-100+6 #1 Female-1 0.25-h	Unknown	2022-08-26 14:46:50	EIDD-3320	N/A	1189000	3250000	0.366	3560	TRUE	439	N/A	500.3	319.2	BAM-127-2	BAM-127-2
Ferret N+R PO-100+6 #2 Female-2 0.25-h	Unknown	2022-08-26 14:50:30	EIDD-3320	N/A	1533000	3229000	0.475	3400	TRUE	569	N/A	500.3	319.2	BAM-127-2	BAM-127-2
Ferret N+R PO-100+6 #3 Female-3 0.25-h	Unknown	2022-08-26 14:54:10	EIDD-3320	N/A	991700	3286000	0.302	3300	TRUE	363	N/A	500.3	319.2	BAM-127-2	BAM-127-2
Ferret N+R PO-100+6 #4 Female-1 0.5-h	Unknown	2022-08-26 14:57:49	EIDD-3320	N/A	1545000	3388000	0.456	3700	TRUE	547	N/A	500.3	319.2	BAM-127-2	BAM-127-2
Ferret N+R PO-100+6 #5 Female-2 0.5-h	Unknown	2022-08-26 15:01:29	EIDD-3320	N/A	2978000	3514000	0.847	3820	TRUE	1010	N/A	500.3	319.2	BAM-127-2	BAM-127-2
Ferret N+R PO-100+6 #6 Female-3 0.5-h	Unknown	2022-08-26 15:05:08	EIDD-3320	N/A	1876000	3364000	0.558	3650	TRUE	668	N/A	500.3	319.2	BAM-127-2	BAM-127-2
Ferret N+R PO-100+6 #7 Female-1 1-h	Unknown	2022-08-26 15:08:46	EIDD-3320	N/A	2912000	3453000	0.843	3840	TRUE	1000	N/A	500.3	319.2	BAM-127-2	BAM-127-2
Ferret N+R PO-100+6 #8 Female-2 1-h	Unknown	2022-08-26 15:12:26	EIDD-3320	N/A	4079000	3403000	1.2	3690	TRUE	1420	N/A	500.3	319.2	BAM-127-2	BAM-127-2
Ferret N+R PO-100+6 #9 Female-3 1-h	Unknown	2022-08-26 15:16:05	EIDD-3320	N/A	2891000	3339000	0.866	4390	TRUE	1030	N/A	500.3	319.2	BAM-127-2	BAM-127-2
Ferret N+R PO-100+6 #10 Female-1 2-h	Unknown	2022-08-26 15:19:45	EIDD-3320	N/A	15880000	3496000	4.54	4210	TRUE	5090	N/A	500.3	319.2	BAM-127-2	BAM-127-2
Ferret N+R PO-100+6 #11 Female-2 2-h	Unknown	2022-08-26 15:23:24	EIDD-3320	N/A	14700000	3520000	4.17	4060	TRUE	4700	N/A	500.3	319.2	BAM-127-2	BAM-127-2
Ferret N+R PO-100+6 #12 Female-3 2-h	Unknown	2022-08-26 15:27:04	EIDD-3320	N/A	15270000	3353000	4.56	4300	TRUE	5100	N/A	500.3	319.2	BAM-127-2	BAM-127-2
Ferret N+R PO-100+6 #13 Female-1 4-h	Unknown	2022-08-26 15:30:44	EIDD-3320	N/A	41860000	3297000	12.7	4450	TRUE	12800	N/A	500.3	319.2	BAM-127-2	BAM-127-2
Ferret N+R PO-100+6 #14 Female-2 4-h	Unknown	2022-08-26 15:34:23	EIDD-3320	N/A	36500000	3392000	10.8	4080	TRUE	11100	N/A	500.3	319.2	BAM-127-2	BAM-127-2
Ferret N+R PO-100+6 #15 Female-3 4-h	Unknown	2022-08-26 15:38:02	EIDD-3320	N/A	36230000	3259000	11.1	4870	TRUE	11400	N/A	500.3	319.2	BAM-127-2	BAM-127-2
Ferret N+R PO-100+6 #16 Female-1 6-h	Unknown	2022-08-26 15:41:41	EIDD-3320	N/A	35490000	3179000	11.2	4040	TRUE	11400	N/A	500.3	319.2	BAM-127-2	BAM-127-2
Ferret N+R PO-100+6 #17 Female-2 6-h	Unknown	2022-08-26 15:45:21	EIDD-3320	N/A	9785000	3192000	3.07	4010	TRUE	3510	N/A	500.3	319.2	BAM-127-2	BAM-127-2
Ferret N+R PO-100+6 #18 Female-3 6-h	Unknown	2022-08-26 15:49:00	EIDD-3320	N/A	8273000	3203000	2.58	4320	TRUE	2980	N/A	500.3	319.2	BAM-127-2	BAM-127-2
Ferret N+R PO-100+6 #19 Female-1 8-h	Unknown	2022-08-26 15:52:39	EIDD-3320	N/A	12140000	3077000	3.95	4300	TRUE	4460	N/A	500.3	319.2	BAM-127-2	BAM-127-2
Ferret N+R PO-100+6 #20 Female-2 8-h	Unknown	2022-08-26 15:56:19	EIDD-3320	N/A	919700	3083000	0.298	3040	TRUE	359	N/A	500.3	319.2	BAM-127-2	BAM-127-2
Ferret N+R PO-100+6 #21 Female-3 8-h	Unknown	2022-08-26 15:59:58	EIDD-3320	N/A	1034000	3068000	0.337	3100	TRUE	405	N/A	500.3	319.2	BAM-127-2	BAM-127-2
Ferret N+R PO-100+6 #22 Female-1 12-h	Unknown	2022-08-26 16:03:38	EIDD-3320	N/A	275000	3148000	0.0874	1880	TRUE	105	N/A	500.3	319.2	BAM-127-2	BAM-127-2
Ferret N+R PO-100+6 #23 Female-2 12-h	Unknown	2022-08-26 16:07:17	EIDD-3320	N/A	13750	3129000	0.00439	199	TRUE	4.99	N/A	500.3	319.2	BAM-127-2	BAM-127-2
Ferret N+R PO-100+6 #24 Female-3 12-h	Unknown	2022-08-26 16:10:57	EIDD-3320	N/A	22600	3115000	0.00725	308	TRUE	8.46	N/A	500.3	319.2	BAM-127-2	BAM-127-2
Ferret N+R PO-100+6 #25 Female-1 24-h	Unknown	2022-08-26 16:14:36	EIDD-3320	N/A	2685	3135000	0.000856	56.8	TRUE	0.713	N/A	500.3	319.2	BAM-127-2	BAM-127-2
Ferret N+R PO-100+6 #26 Female-2 24-h	Unknown	2022-08-26 16:18:15	EIDD-3320	N/A	6915	3168000	0.00218	113	TRUE	2.32	N/A	500.3	319.2	BAM-127-2	BAM-127-2
Ferret N+R PO-100+6 #27 Female-3 24-h	Unknown	2022-08-26 16:21:54	EIDD-3320	N/A	8076	3276000	0.00247	130	TRUE	2.66	N/A	500.3	319.2	BAM-127-2	BAM-127-2
QC1	Quality Control	2022-08-26 16:32:51	EIDD-3320	30	79520	3057000	0.026	898	TRUE	31.1	104	500.3	319.2	BAM-127-2	BAM-127-2
QC2	Quality Control	2022-08-26 16:36:30	EIDD-3320	750	1783000	3120000	0.571	3560	TRUE	684	91.2	500.3	319.2	BAM-127-2	BAM-127-2
QC3	Quality Control	2022-08-26 16:40:10	EIDD-3320	5000	13990000	2957000	4.73	4070	TRUE	5280	106	500.3	319.2	BAM-127-2	BAM-127-2

## Sheet: H(N250+83R) H(N250) F(N20+6R)
Sample Name	Sample Type	Acquisition Method	Acquisition Date	File Name	Analyte Peak Area (counts)	Analyte Peak Height (cps)	Analyte Concentration (ng/mL)	Standard Query Status	IS Peak Area (counts)	IS Peak Height (cps)	Calculated Concentration (ng/mL)	Accuracy (%)
BP-Ferret	Unknown	BAM-127.dam	2022-07-01 10:35:44	Plasma\Plemper-2022-07-01.wiff	29.3	16.6	N/A	N/A	0	0	#DIV/0!	N/A
BP-Hamster	Unknown	BAM-127.dam	2022-07-01 10:39:14	Plasma\Plemper-2022-07-01.wiff	367	95.9	N/A	N/A	0	0	#DIV/0!	N/A
BPI-Ferret	Unknown	BAM-127.dam	2022-07-01 10:46:17	Plasma\Plemper-2022-07-01.wiff	28.5	20.7	N/A	N/A	1710000	467000	< 0	N/A
BPI-Hamster	Unknown	BAM-127.dam	2022-07-01 10:49:47	Plasma\Plemper-2022-07-01.wiff	299	75.4	N/A	N/A	1860000	504000	< 0	N/A
SS1	Standard	BAM-127.dam	2022-07-01 10:53:17	Plasma\Plemper-2022-07-01.wiff	4780	1080	10	N/A	1980000	529000	9.71	97.1
SS2	Standard	BAM-127.dam	2022-07-01 10:56:47	Plasma\Plemper-2022-07-01.wiff	11400	2570	25	N/A	2030000	540000	23.8	95.4
SS3	Standard	BAM-127.dam	2022-07-01 11:00:17	Plasma\Plemper-2022-07-01.wiff	23800	5170	50	N/A	1980000	532000	51.8	104
SS4	Standard	BAM-127.dam	2022-07-01 11:03:48	Plasma\Plemper-2022-07-01.wiff	44700	9980	100	N/A	1900000	504000	103	103
SS5	Standard	BAM-127.dam	2022-07-01 11:07:19	Plasma\Plemper-2022-07-01.wiff	241000	50500	500	N/A	2040000	553000	521	104
SS6	Standard	BAM-127.dam	2022-07-01 11:10:49	Plasma\Plemper-2022-07-01.wiff	466000	96200	1000	N/A	1970000	526000	1040	104
SS7	Standard	BAM-127.dam	2022-07-01 11:14:20	Plasma\Plemper-2022-07-01.wiff	4300000	870000	10000	N/A	1950000	502000	9980	99.8
SS8	Standard	BAM-127.dam	2022-07-01 12:11:30	Plasma\Plemper-2022-07-01.wiff	18700000	3380000	50000	N/A	1920000	507000	50000	100
QC1	Quality Control	BAM-127.dam	2022-07-01 11:25:12	Plasma\Plemper-2022-07-01.wiff	13800	2590	30	N/A	1960000	502000	30.1	100
QC2	Quality Control	BAM-127.dam	2022-07-01 11:28:52	Plasma\Plemper-2022-07-01.wiff	312000	54900	750	N/A	1960000	518000	699	93.2
QC3	Quality Control	BAM-127.dam	2022-07-01 11:32:22	Plasma\Plemper-2022-07-01.wiff	2090000	379000	5000	N/A	2000000	517000	4640	92.8
Hamster N+R #1 Female-1 0.5h	Unknown	BAM-127.dam	2022-07-01 11:43:13	Plasma\Plemper-2022-07-01.wiff	10600000	1890000	N/A	N/A	1850000	484000	27100	N/A
Hamster N+R #2 Female-2 0.5h	Unknown	BAM-127.dam	2022-07-01 11:46:52	Plasma\Plemper-2022-07-01.wiff	11400000	1960000	N/A	N/A	1850000	479000	29500	N/A
Hamster N+R #3 Female-3 0.5h	Unknown	BAM-127.dam	2022-07-01 11:50:24	Plasma\Plemper-2022-07-01.wiff	15100000	2710000	N/A	N/A	1860000	495000	40200	N/A
Hamster N+R #4 Female-1 1h	Unknown	BAM-127.dam	2022-07-01 11:53:54	Plasma\Plemper-2022-07-01.wiff	12100000	2120000	N/A	N/A	1890000	485000	30700	N/A
Hamster N+R #5 Female-2 1h	Unknown	BAM-127.dam	2022-07-01 11:57:26	Plasma\Plemper-2022-07-01.wiff	9330000	1630000	N/A	N/A	1850000	471000	23800	N/A
Hamster N+R #6 Female-3 1h	Unknown	BAM-127.dam	2022-07-01 12:00:57	Plasma\Plemper-2022-07-01.wiff	18100000	3390000	N/A	N/A	1910000	503000	48200	N/A
Hamster N+R #7 Female-4 2h	Unknown	BAM-127.dam	2022-07-01 12:04:28	Plasma\Plemper-2022-07-01.wiff	9960000	1890000	N/A	N/A	1890000	501000	25000	N/A
Hamster N+R #8 Female-5 2h	Unknown	BAM-127.dam	2022-07-01 12:08:01	Plasma\Plemper-2022-07-01.wiff	12800000	2430000	N/A	N/A	1980000	539000	31200	N/A
Hamster N+R #9 Female-6 2h	Unknown	BAM-127.dam	2022-07-01 12:22:33	Plasma\Plemper-2022-07-01.wiff	6620000	1390000	N/A	N/A	1720000	472000	17800	N/A
Hamster N+R #10 Female-7 4h	Unknown	BAM-127.dam	2022-07-01 12:26:12	Plasma\Plemper-2022-07-01.wiff	8090000	1380000	N/A	N/A	1710000	446000	22200	N/A
Hamster N+R #11 Female-8 4h	Unknown	BAM-127.dam	2022-07-01 12:29:42	Plasma\Plemper-2022-07-01.wiff	13800000	2600000	N/A	N/A	1700000	446000	40300	N/A
Hamster N+R #12 Female-9 4h	Unknown	BAM-127.dam	2022-07-01 12:33:13	Plasma\Plemper-2022-07-01.wiff	8310000	1520000	N/A	N/A	1670000	438000	23400	N/A
Hamster N+R #13 Female-4 8h	Unknown	BAM-127.dam	2022-07-01 12:36:43	Plasma\Plemper-2022-07-01.wiff	1050000	211000	N/A	N/A	1740000	469000	2670	N/A
Hamster N+R #14 Female-5 8h	Unknown	BAM-127.dam	2022-07-01 12:40:14	Plasma\Plemper-2022-07-01.wiff	1040000	195000	N/A	N/A	1740000	467000	2650	N/A
Hamster N+R #15 Female-6 8h	Unknown	BAM-127.dam	2022-07-01 12:43:45	Plasma\Plemper-2022-07-01.wiff	3620000	659000	N/A	N/A	1720000	458000	9510	N/A
Hamster N+R #16 Female-7 24h	Unknown	BAM-127.dam	2022-07-01 12:47:15	Plasma\Plemper-2022-07-01.wiff	23100	4700	N/A	N/A	1720000	455000	58	N/A
Hamster N+R #17 Female-8 24h	Unknown	BAM-127.dam	2022-07-01 12:50:46	Plasma\Plemper-2022-07-01.wiff	17900	3590	N/A	N/A	1750000	480000	43.9	N/A
Hamster N+R #18 Female-9 24h	Unknown	BAM-127.dam	2022-07-01 12:54:17	Plasma\Plemper-2022-07-01.wiff	14000	2820	N/A	N/A	1710000	443000	34.9	N/A
Hamster N #19 Male-1 0.5h	Unknown	BAM-127.dam	2022-07-01 12:57:48	Plasma\Plemper-2022-07-01.wiff	2150000	385000	N/A	N/A	1720000	459000	5580	N/A
Hamster N #20 Male-2 0.5h	Unknown	BAM-127.dam	2022-07-01 13:01:19	Plasma\Plemper-2022-07-01.wiff	555000	109000	N/A	N/A	1750000	460000	1400	N/A
Hamster N #21 Male-3 0.5h	Unknown	BAM-127.dam	2022-07-01 13:04:51	Plasma\Plemper-2022-07-01.wiff	1360000	252000	N/A	N/A	1790000	461000	3380	N/A
Hamster N #22 Male-1 1h	Unknown	BAM-127.dam	2022-07-01 13:08:21	Plasma\Plemper-2022-07-01.wiff	1880000	332000	N/A	N/A	1630000	421000	5130	N/A
Hamster N #23 Male-2 1h	Unknown	BAM-127.dam	2022-07-01 13:11:52	Plasma\Plemper-2022-07-01.wiff	1660000	279000	N/A	N/A	1620000	409000	4560	N/A
Hamster N #24 Male-3 1h	Unknown	BAM-127.dam	2022-07-01 13:15:24	Plasma\Plemper-2022-07-01.wiff	2420000	437000	N/A	N/A	1730000	433000	6260	N/A
Hamster N #25 Male-4 2h	Unknown	BAM-127.dam	2022-07-01 13:18:53	Plasma\Plemper-2022-07-01.wiff	1620000	286000	N/A	N/A	1630000	424000	4410	N/A
Hamster N #26 Male-5 2h	Unknown	BAM-127.dam	2022-07-01 13:22:24	Plasma\Plemper-2022-07-01.wiff	1600000	270000	N/A	N/A	1600000	408000	4450	N/A
Hamster N #27 Male-6 2h	Unknown	BAM-127.dam	2022-07-01 13:25:54	Plasma\Plemper-2022-07-01.wiff	1580000	320000	N/A	N/A	1530000	409000	4590	N/A
Hamster N #28 Male-4 8h	Unknown	BAM-127.dam	2022-07-01 13:29:24	Plasma\Plemper-2022-07-01.wiff	44900	9610	N/A	N/A	1630000	439000	120	N/A
Hamster N #29 Male-5 8h	Unknown	BAM-127.dam	2022-07-01 13:32:54	Plasma\Plemper-2022-07-01.wiff	111000	23200	N/A	N/A	1690000	472000	286	N/A
Hamster N #30 Male-6 8h	Unknown	BAM-127.dam	2022-07-01 14:52:50	Plasma\Plemper-2022-07-01.wiff	102000	22500	N/A	N/A	1970000	551000	226	N/A
Ferret N+R #31 1 0.25h	Unknown	BAM-127.dam	2022-07-01 14:56:30	Plasma\Plemper-2022-07-01.wiff	555000	121000	N/A	N/A	2000000	532000	1220	N/A
Ferret N+R #32 2 0.25h	Unknown	BAM-127.dam	2022-07-01 15:00:02	Plasma\Plemper-2022-07-01.wiff	475000	98900	N/A	N/A	1940000	544000	1080	N/A
Ferret N+R #33 3 0.25h	Unknown	BAM-127.dam	2022-07-01 15:03:33	Plasma\Plemper-2022-07-01.wiff	1480000	325000	N/A	N/A	1900000	501000	3450	N/A
Ferret N+R #34 1 0.5h	Unknown	BAM-127.dam	2022-07-01 15:07:03	Plasma\Plemper-2022-07-01.wiff	908000	194000	N/A	N/A	2000000	539000	2010	N/A
Ferret N+R #35 2 0.5h	Unknown	BAM-127.dam	2022-07-01 15:10:34	Plasma\Plemper-2022-07-01.wiff	333000	72900	N/A	N/A	1920000	504000	764	N/A
Ferret N+R #36 3 0.5h	Unknown	BAM-127.dam	2022-07-01 15:14:05	Plasma\Plemper-2022-07-01.wiff	2680000	539000	N/A	N/A	1940000	523000	6190	N/A
Ferret N+R #37 1 1h	Unknown	BAM-127.dam	2022-07-01 15:17:35	Plasma\Plemper-2022-07-01.wiff	1440000	294000	N/A	N/A	1960000	526000	3260	N/A
Ferret N+R #38 2 1h	Unknown	BAM-127.dam	2022-07-01 15:21:04	Plasma\Plemper-2022-07-01.wiff	387000	86600	N/A	N/A	1970000	545000	866	N/A
Ferret N+R #39 3 1h	Unknown	BAM-127.dam	2022-07-01 15:24:35	Plasma\Plemper-2022-07-01.wiff	3540000	761000	N/A	N/A	1970000	526000	8060	N/A
Ferret N+R #40 1 2h	Unknown	BAM-127.dam	2022-07-01 15:28:07	Plasma\Plemper-2022-07-01.wiff	4950000	1020000	N/A	N/A	2040000	535000	11000	N/A
Ferret N+R #41 2 2h	Unknown	BAM-127.dam	2022-07-01 15:31:38	Plasma\Plemper-2022-07-01.wiff	1400000	297000	N/A	N/A	2050000	553000	3030	N/A
Ferret N+R #42 3 2h	Unknown	BAM-127.dam	2022-07-01 15:35:09	Plasma\Plemper-2022-07-01.wiff	3440000	736000	N/A	N/A	2030000	567000	7610	N/A
Ferret N+R #43 1 4h	Unknown	BAM-127.dam	2022-07-01 15:38:42	Plasma\Plemper-2022-07-01.wiff	3710000	737000	N/A	N/A	2070000	565000	8050	N/A
Ferret N+R #44 2 4h	Unknown	BAM-127.dam	2022-07-01 15:42:14	Plasma\Plemper-2022-07-01.wiff	3520000	745000	N/A	N/A	2000000	545000	7900	N/A
Ferret N+R #45 3 4h	Unknown	BAM-127.dam	2022-07-01 15:45:46	Plasma\Plemper-2022-07-01.wiff	1220000	254000	N/A	N/A	2120000	595000	2540	N/A
Ferret N+R #46 1 6h	Unknown	BAM-127.dam	2022-07-01 15:49:18	Plasma\Plemper-2022-07-01.wiff	1230000	272000	N/A	N/A	2070000	578000	2640	N/A
Ferret N+R #47 2 6h	Unknown	BAM-127.dam	2022-07-01 15:52:49	Plasma\Plemper-2022-07-01.wiff	1010000	213000	N/A	N/A	2070000	579000	2160	N/A
Ferret N+R #48 3 6h	Unknown	BAM-127.dam	2022-07-01 15:56:21	Plasma\Plemper-2022-07-01.wiff	199000	41000	N/A	N/A	2130000	587000	411	N/A
Ferret N+R #49 1 8h	Unknown	BAM-127.dam	2022-07-01 15:59:52	Plasma\Plemper-2022-07-01.wiff	308000	65400	N/A	N/A	2030000	573000	667	N/A
Ferret N+R #50 2 8h	Unknown	BAM-127.dam	2022-07-01 16:03:24	Plasma\Plemper-2022-07-01.wiff	238000	53000	N/A	N/A	1970000	526000	531	N/A
Ferret N+R #51 3 8h	Unknown	BAM-127.dam	2022-07-01 16:06:56	Plasma\Plemper-2022-07-01.wiff	84100	18600	N/A	N/A	1950000	522000	189	N/A
Ferret N+R #52 1 12h	Unknown	BAM-127.dam	2022-07-01 16:10:28	Plasma\Plemper-2022-07-01.wiff	15200	3140	N/A	N/A	1990000	549000	32.7	N/A
Ferret N+R #53 2 12h	Unknown	BAM-127.dam	2022-07-01 16:14:00	Plasma\Plemper-2022-07-01.wiff	6620	1210	N/A	N/A	1930000	522000	14.2	N/A
Ferret N+R #54 3 12h	Unknown	BAM-127.dam	2022-07-01 16:17:30	Plasma\Plemper-2022-07-01.wiff	9900	2080	N/A	N/A	1960000	546000	21.3	N/A
QC1	Quality Control	BAM-127.dam	2022-07-01 19:33:01	Plasma\Plemper-2022-07-01.wiff	16800	3450	30	N/A	2090000	553000	34.5	115
QC2	Quality Control	BAM-127.dam	2022-07-01 19:36:42	Plasma\Plemper-2022-07-01.wiff	417000	88700	750	N/A	1980000	511000	925	123
QC3	Quality Control	BAM-127.dam	2022-07-01 19:40:13	Plasma\Plemper-2022-07-01.wiff	2600000	545000	5000	N/A	1970000	534000	5900	118
