# Supplementary material for: Comparing molnupiravir and nirmatrelvir/ritonavir efficacy and the effects on SARS-CoV-2 transmission in animal models
Source: Nat Commun. 2023 Aug 7;14:4731. doi: 10.1038/s41467-023-40556-8 (PMC10406822; doi:10.1038/s41467-023-40556-8)
Supplement: Supplementary file 7 — Source Data [file 41467_2023_40556_MOESM7_ESM.xlsx]

## Sheet: Fig 1
	Figure 1
	compound concentration (nM)	Nirmatrelvir - WA1 (pfu)			Nirmatrelvir - VOC alpha (pfu)			Nirmatrelvir - VOC gamma (pfu)			Nirmatrelvir - VOC delta (pfu)			Nirmatrelvir - VOC omicron (pfu)			Nirmatrelvir - VOC beta (pfu)			Nirmatrelvir - BA.4 (TCID50)			Nirmatrelvir - BA.2.12.1 (TCID50)			Nirmatrelvir - BA.2 (TCID50)
	2700	9	9	9	9	9	9	9	9	9	9	9	9	9	9	9	9	9	9	63.1	63.1	63.1	63.1	63.1	63.1	63.1	63.1	63.1
	900	9	9	9	9	9	9	9	9	9	9	9	9	9	9	9	30	40	10	63.1	63.1	63.1	63.1	63.1	63.1	63.1	63.1	63.1
	300	9000	15000	10000	10000	10000	20000	70000	60000	60000	9	9	9	9	9	9	13000	16000	25000	63.1	63.1	63.1	63.1	63.1	63.1	63.1	84.1	63.1
	100	400000	600000	800000	100000	80000	90000	400000	300000	130000	1000	2000	1000	400	600	500	40000	40000	20000	473	63.1	841	84.1	112	355	3550	8410	1500
	33.3333	200000	600000	500000	30000	50000	40000	230000	250000	100000	20000	20000	10000	5000	3000	7000	20000	10000	40000	63100	200	200000	8410	11200	20000	112000	266000	473000
	11.1111	200000	300000	400000	20000	40000	60000	130000	160000	100000	20000	70000	50000	40000	30000	10000	30000	20000	20000	150000	200000	112000	200000	355000	150000	631000	473000	150000
	3.7037	500000	100000	130000	30000	20000	40000	100000	70000	130000	20000	30000	20000	20000	30000	70000	10000	20000	20000	84100	266000	150000	150000	200000	200000	631000	355000	355000
	1.23457	400000	100000	200000	50000	30000	50000	120000	150000	130000	10000	10000	20000	10000	20000	30000	40000	20000	20000	150000	150000	84100	150000	112000	84100	631000	150000	200000
	0	220000	400000	300000	40000	40000	50000	120000	130000	100000	10000	30000	30000	10000	30000	20000	10000	10000	20000	150000	112000	200000	84100	150000	200000	355000	631000	200000
			PFU limit of detection = 9
			TCID50 limit of detection = 63.1

## Sheet: Fig 2
Figure 2a
time after dosing (h)	nirmatrelvir + ritonavir (Female hamsters)			nirmatrelvir only (Male hamsters)
0.5	54.2505	59.0549	80.4748	11.1704	2.80261	6.76629
1	61.4572	47.6443	96.4897	10.2696	9.12849	12.5317
2	50.0465	62.4581	35.6331	8.82821	8.90828	9.18854
4	44.4413	80.675	46.8436
8	5.34497	5.30493	19.0377	0.240223	0.572532	0.452421
24	0.116108	0.087882	0.069865
Figure 2c
time post infection (d)	Vehicle	nirmatrelvir (250mg/kg) + ritonavir	Sex
3.5	1		female
3.5	1		male
4.5	1		female
4.5	1		male
5	1		female
14	0	0	male
14		0	male
14		0	male
14		0	female
14		0	female
14		0	female
Figure 2d
time post infection (d)	Vehicle	Sex vehicle hamsters	nirmatrelvir (250mg/kg) + ritonavir	nirmatrelvir (125 mg/kg) + ritonavir	molnupiravir (250mg/kg)	Sex treatment hamsters
4	1	female
4	1	male
6	1	female
14	0	female	0	0	0	female
14	0	female	0	0	0	female
14	0	male	0	0	0	female
14	0	male	0	0	0	female
14	0	male	0	0	0	female
14	0	male	0	0	0	male
14			0	0	0	male
14			0	0	0	male
14			0	0	0	male
14			0	0	0	male
Figure 2e
Vehicle	nirmatrelvir (250mg/kg) + ritonavir	Sex
19500000	455000	Female
9640000	181000	Female
3670000	86	Female
2360000	43.9	Male
7110000	2450000	Male
14600000	1040000	Male
Figure 2f
Vehicle	Sex vehicles	nirmatrelvir (250mg/kg) + ritonavir	Sex nirmatrelvir (250mg/kg) + ritonavir	nirmatrelvir (125 mg/kg) + ritonavir	Sex nirmatrelvir (125 mg/kg) + ritonavir	molnupiravir (250mg/kg)	Sex molnupiravir (250mg/kg)
10000000	female	42100	female	55.4	female	1320000	female
1380000	female	2380	female	602000	female	808000	male
12600000	female	52.2	female	101	female	40.4	male
8210000	male	112000	male	920000	male	1090000	male
9820000	male	299000	male	54.5	male	159000	male
12100000	female	74800	male	41000	female	131000	female
10300000	female	108	female	530000	female	882000	male
769000	male	293000	female	231000	male	42.1	male
7770000	male	142000	male	84700	male	250000	male
7170000	female	54400	male			1140000	male
355000	male	360000	female
15500000	male	1270000	male
12200000	male	254000	male
1640000	male	873000	male
		1440000	male
Figure 2g
Vehicle	Paxlovid - 250mg/kg BW	Sex
372000000	240827	Female
185000000	321000000	Female
315000000	501000000	Female
225000000	1994770	Male
436000000	2395464	Male
382000000	105012	Male
Figure 2h
Vehicle	Paxlovid - 250mg/kg BW	Sex
4610995	4570.02	Female
8783907	23523374	Female
240000000	8124548	Female
2330280	15566.3	Male
11290089	1127.58	Male
6419444	12550.7	Male
Figure 2i
Vehicle	Sex Vehicle	Paxlovid - 250mg/kg BW	Sex Paxlovid - 250mg/kg BW	Paxlovid - 125mg/kg BW	Sex Paxlovid - 125mg/kg BW	molnupiravir	Sex Molnupiravir
141549	female	1497100	female	16285155	female	449000000	female
123000000	female	1560357	female	34289334	female	28458597	male
33401652	female	11020324	female	951.107	female	399000000	male
22933874	male	1072337	male	623.67	male	511000000	male
40416614	male	674459	male	40066596	male	106000000	male
80668019	male	316.409	male	2697.98	male	1160000000	female
60460852	female	642673	female	52971791	female	32249876	male
106000000	female	4149086	female	23678485	female	509000000	male
32731013	male	13389.3	male	699008	male	285000000	male
388000000	male	1235293	male	3406520	male	267000000	male
797000000	female	175000000	female
198000000	male	476000000	male
231000000	male	92402132	male
749000000	male	224000000	male
222000000	male	3032945	male
Figure 2j
Vehicle	Sex Vehicle	Paxlovid - 250mg/kg BW	Sex Paxlovid - 250mg/kg BW	Paxlovid - 125mg/kg BW	Sex Paxlovid - 125mg/kg BW	molnupiravir	Sex Molnupiravir
2272581	female	4219.14	female	1385956	female	1547592	female
1675147	female	2146.47	female	310083	female	247138	male
4956553	female	16859.8	female	1671.12	female	1397934	male
1691753	male	2256.55	male	17055.4	male	1825538	male
1540272	male	1509.86	male	74926.3	male	795470	male
2513493	male	599.551	male	380.549	male	507428	female
1545933	female	7445.4	female	1869297	female	85434.9	male
2466258	female	4679.06	female	9640.85	female	1009784	male
533462	male	8894.11	male	62.3573	male	1655485	male
126326	male	30.0437	male	105760	male	276060	male
643468	female	62894	female
228229	male	124854	male
898013	male	124353	male
224308	male	236728	male
117216	male	665.659	male

## Sheet: Fig 3
Figure 3
3b - BW
	nirmatrelvir - 250mg/kg BW + ritonavir																				Molnupiravir - 250mg/kg BW																				Vehicle
	Female	Female	Female	Female	Female	Male	Male	Male	Male	Male	Female	Female	Female	Female	Female	Male	Male	Male	Male	Male	Female	Female	Female	Female	Female	Male	Male	Male	Male	Male	Female	Female	Female	Female	Female	Male	Male	Male	Male	Male	Female	Female	Female	Female	Female	Female	Female	Female	Female
0	100	100	100	100	100	100	100	100	100	100	100	100	100	100	100	100	100	100	100	100	100	100	100	100	100	100	100	100	100	100	100	100	100	100	100	100	100	100	100	100	100	100	100	100	100	100	100	100	100
1	100	102.7	100.5	95.4	98.9	99.7	100	97.1	99.6	99.6	99.6	97.5	98	104.3	99.6	98.8	98.6	107	99.6	94.1	100	98.5	104.1	98	98.5	100	99.7	103.5	100.7	100.7	98.5	100.4	104.4	104.8	98.8	100.4	97.4	101.6	103.1	101.7	96.8	99.2	97.7	99.2	94.9	97.6	96.6	99.2	95.5
2	101.5	105	98.5	96.4	102.3	100.3	100.9	95	98.1	98.2	100.8	97.5	99.2	107.1	102.2	92.7	95.4	108	101.2	91.8	100.4	96.3	102.8	99.5	96	100.7	97.6	105.3	102.4	102.1	97.5	100	108.4	104	98.8	102.6	96	109.8	110.3	103.8	99.5	100.2	98.2	100.1	96	97.7	97.5	100.9	100.3
3	105.4	104.6	101	99.5	101.1	101.4	102.6	94.4	98.5	98.6	104	96.3	98.4	112.5	103.5	91.5	94	109.4	105.1	89.8	98	94.8	100.5	99	92	95.2	99	104.6	101	101.4	99.5	101.3	103.5	104.8	97.6	103.7	94.7	110.6	113.4	105.9	94.5	101.9	94.9	105.6	97.4	93.7	95.5	99.5	102.2
4	103.4	102.3	103	97	100.6	100.7	99.1	92.9	97.8	100	103.2	98.3	95.6	110.9	101.8	91.8	91.1	100.5	105.5	90.8	93.1	90.5	96.3	101	89.5	88.1	99	104.2	103.1	95.1	94.5	102.5	94.2	107	92.4	105.2	95.4	111.8	115.2	106.6	82.7	97.8	83.4	95.1	88.8		86		94.8
5	102	101.4	100.5		98.3	100	98.7	92.3	99.3	79.9	101.2	96.7	96.8	115.2	102.2	91.3	90.2	96.7	106.3	93.4	93.5		97.2	102.5		89.3	99	104.6	102.8	97.6	95	103.8	90.7	106.2	91.2	106.6	95.7	110.6	117.4	108.7	77.9	97	81.8	96.7	85.9		79.4		97.7
6											98.8	96.3	93.6	114.7	104.4	90.4	88.8	98.1	106.6	92.8											101	105.9	93.4	104.4	90.4	108.1	95	112.6	118.3	108		98.9		102.6					101.6
7											99.2	96.7	96.8	113.6	104.8	89.8	91.4	102.3	110.9	93.4											103	104.2	95.6	106.6	93.6	108.1	94.4	110.6	117	108.4		97.9		105.2					105.3
8											102	98.8	99.2	116.3	106.2	90.7	89.4	104.2	110.2	92.5											103	107.1	100.4	106.6	92	107.4	94.7	113.4	117	110.1		100		105.8					105.7
9											102.4	99.6	99.6	117.9	107.5	91.3	90.2	105.6	111.3	93.1											104	108	101.3	107.9	94	108.1	95.7	116.5	118.3	110.8		101.1		105.6					104.2
3c - Temp
	nirmatrelvir - 250mg/kg BW + ritonavir																				Molnupiravir - 250mg/kg BW																				Vehicle
	Female	Female	Female	Female	Female	Male	Male	Male	Male	Male	Female	Female	Female	Female	Female	Male	Male	Male	Male	Male	Female	Female	Female	Female	Female	Male	Male	Male	Male	Male	Female	Female	Female	Female	Female	Male	Male	Male	Male	Male	Female	Female	Female	Female	Female	Female	Female	Female	Female
0	37.4	37.8	37.6	37.5	37.9	37.3	37.2	37.5	37.4	37.6	37.4	37.5	37.6	37.8	37.2	37.6	37.7	37.9	37.8	37.5	37.6	37.7	37.8	37.2	37.6	37.5	37.4	37.4	37.8	37.9	37.6	37.7	37.3	37.8	37.4	37.2	37.8	37.7	37.9	37.8	37.5	37.8	37.3	37.4	37.2	37.4	37.5	37.5	37.4
1	37.4	37.3	37.2	37.8	37.5	37.5	37.8	37.9	37.4	37.8	37.6	37.8	37.6	37.2	37.6	37.6	37.5	37.3	37.9	37.8	37.6	37.9	37.5	37.5	37.9	37.4	37.2	37.5	37.5	37.4	37.8	37.4	37.5	37.9	37.4	37.4	37.5	37.9	37.4	37.5	37.5	37.8	37.9	37.3	37.1	37.4	37.4	37.4	37.2
2	37.6	37.5	37.7	37.3	37.8	37.4	37.8	37.4	37.4	37.9	37.7	37.3	37.8	37.9	37.5	37.4	37.9	37.3	37.4	37.5	37.6	37.9	37.7	37.5	37.8	37.3	37.7	37.4	37.6	37.8	37.4	37.3	37.3	37.8	37.5	37.2	37.5	37.2	37.4	37.7	37.1	37.2	37.3	37.4	37.2	37.3	37.2	37.4	37.5
3	37.6	37.4	37.2	37.8	37.2	37.8	37.4	37.5	37.4	37.6	37.2	37.9	37.5	37.8	37.4	37.1	37.6	37.8	37.8	37.9	37.8	37.9	37.3	37.4	37.5	37.9	37.2	37.9	37.5	37.5	37.4	37.5	37.2	37.9	37.3	37.5	37.7	37.9	37.2	37.5	37.1	36.6	37	36.9	37.1	36.5	36.7	36.4	37.3
4	37.4	37.3	37.5	37.8	37.6	37.5	37.8	37.4	37.4	37.6	37.5	37.8	37.4	37.7	37.2	37.5	37.8	37.4	37.8	37.5	37.5	37.9	37.5	37.4	37.9	37.4	37.7	37.4	37.4	37.8	37.9	37.4	37.6	37.2	37.5	37.4	37.5	37.5	37.5	37.7	34.6	36.7	34.9	37.1	37.1		36.4		37
5	37.5	37.7	37.2		37.4	37.8	37.4	37.5	37.2	37.4	37.4	37.8	37.5	37.2	37.4	37.4	37.5	37.7	37.5	37.6	37.8		37.5	37.9		37.3	37.4	37.6	37.8	37.6	37.8	37.5	37.6	37.5	37.9	37.3	37.2	37.5	37.6	37.9	31.3	37.3	33	37.8	36.1		35.6		37.9
6											37.5	37.8	37.3	37.9	37.4	37.4	37.2	37.5	37.5	37.6											37.5	37.5	37.4	37.4	37.5	37.9	37.2	37.4	37.7	37.6		37.1		37.6					37.9
7											37.6	37.2	37.8	37.4	37.3	37.2	37.8	37.4	37.6	37.6											37.4	37.8	37.4	37.6	37.2	37.4	37.9	37.4	37.5	37.5		37		37					37.6
8											37.7	37.5	37.5	37.8	37.4	37.3	37.5	37.2	37.5	37.4											37.8	37.4	37.5	37.4	37.2	37.3	37.7	37.6	37.6	37.7		37.2		37.6					37.3
9											37.6	37.6	37.4	37.6	37.4	37.4	37.8	37.7	37.5	37.6											37.4	37.5	37.8	37.9	37.5	37.3	37.9	37.2	37.4	37.5		37.4		37.3					37.4
3d - Titers
nirmatrelvir/ritonavir - D5	Sex nirmatrelvir/ritonavir - D5	nirmatrelvir/ritonavir - D9	Sex nirmatrelvir/ritonavir - D9	Molnupiravir - D5	Sex Molnupiravir - D9	Molnupiravir - D9	Sex Molnupiravir - D9	Vehicle - D3	Sex Vehicle - D3	Vehicle - D5	Sex Vehicle - D5	Vehicle - D9	Sex Vehicle - D9
8330	female	122	female	96700	female	122	female	1240000	female	78400	female	159	female
7390	female	122	female	104000	female	122	female	3150000	male	209000	female	371	female
65500	female	122	female	16400	female	122	female	179000	male	114000	female	132	female
14900	female	122	female	80900	male	122	female	619000	female	40300	female	122	male
100000	male	122	female	1100	male	122	female			97300	female
19300	male	122	male	20600	male	122	male			51900	male
16000	male	122	male	26000	male	122	male			83500	male
58100	male	122	male	21800	male	122	male
601	male	122	male			122	male
		122	male			122	male
[truncated: 6 more columns]

## Sheet: Fig 4
Figure 4a
hours post dosing	nirmatrelvir (20 mg/kg) + ritonavir; µM			nirmatrelvir (100 mg/kg) + ritonavir; µM
0.25	2442.27	2162.01	6906.42	878.817	1139.06	726.676
0.5	4023.74	1529.42	12391.5	1095.02	2021.88	1337.24
1	6526.07	1733.61	16135	2001.86	2842.64	2061.92
2	22020.5	6065.64	15234.2	10189.5	9408.75	10209.5
4	16115	15814.7	5084.73	25623.8	22220.7	22821.2
6	5284.91	4324.02	822.765	22821.2	7026.53	5965.55
8	1335.24	1062.99	378.352	8928.3	718.668	810.754
12	65.461	28.426	42.64	210.196	9.98929	16.9357
24					4.64432	5.32495
Figure 4c
time post infection (d)	Vehicle						nirmatrelvir (20 mg/kg) + ritonavir						nirmatrelvir (100 mg/kg) + ritonavir
0	63.1	63.1	63.1	63.1	63.1	63.1	63.1	63.1	63.1	63.1	63.1	63.1	63.1	63.1	63.1
0.5	473	355	200	2000	2660	2000	473	150	841	1500	2000	2660	473	112	112
1	2660	26600	4730	63100	35500	26600	11200	6310	4730	47300	63100	26600	1120	2000	631
1.5	15000	11200	15000	47300	200000	150000	8410	8410	11200	84100	84100	150000	1500	6310	1120
2	200000	150000	26600	112000	63100	150000	11200	26600	11200	63100	84100	200000	15000	2660	200
2.5	63100	47300	63100	35500	47300	47300	11200	11200	26600	26600	8410	26600	15000	4730	150
3	47300	63100	200000	63100	84100	20000	35500	15000	15000	4730	2660	6310	3550	6310	63.1
3.5	112000	200000	47300	11200	15000	20000	8410	15000	20000	1500	355	2000	11200	3550	200				limit of detection = 63.1
4	84100	355000	473000	35500	26600	150000	11200	20000	8410	3550	841	8410	11200	35500	473
Figure 4d
time post infection (d)	Vehicle						nirmatrelvir (20 mg/kg) + ritonavir						nirmatrelvir (100 mg/kg) + ritonavir
0	5	5	5	5	5	5	5	5	5	5	5	5	5	5	5
1	2032.98	6672.59	5197.03	58479.2	30277.7	27146.3	7128.93	7261.64	1971.71	26952.8	41920.8	23956.3	1705.76	3389.92	3297.04
2	27447	45104.2	87116.4	111059	119672	37338.1	7685.89	10985	33301.1	68907.3	35521.1	88814.7	7939.15	30834.5	81173.7
3	49210.7	139412	44296.1	27908.4	146118	50075.7	17990.8	13953.3	6995.14	19236.5	17501.8	27190.7	401.918	19592.4	38185				limit of detection = 5
4	311352	85455.5	164322	46719.2	65458.8	327087	4547.46	2752.8	10521.5	6954.58	2577.87	8462.07	902.144	9939.65	137740
Figure 4e
Vehicle	nirmatrelvir (20 mg/kg) + ritonavir	nirmatrelvir (100 mg/kg) + ritonavir
1040000	279000	6100
395000	51200	25300
510000	59100	8010
1130000	199000
673000	102000
1020000	59700
Figure 4f
Vehicle	nirmatrelvir (20 mg/kg) + ritonavir	nirmatrelvir (100 mg/kg) + ritonavir
6112655	592972	84945.4
11203205	93007	32489.4
38545660	1.28531e+06	7513.27
104472597	6157860
496508068	1270871
150788450	9643455

## Sheet: Fig 5
Figure 5b & 5f
time post infection (d)	source - vehicle						source - nirmatrelvir (20 mg/kg) + ritonavir						source - nirmatrelvir (100 mg/kg) + ritonavir						source - moln. [5 mg kg-1; b.i.d.]						source - moln. [1.25 mg kg-1; b.i.d.]						source - moln. [2.5 mg kg-1; b.i.d.]						contact: vehicle						contact - nirmatrelvir (20 mg/kg) + ritonavir						contact - nirmatrelvir (100 mg/kg) + ritonavir
0	63.1	63.1	63.1	63.1	63.1	63.1	63.1	63.1	63.1				63.1	63.1	63.1				63.1	63.1	63.1				63.1	63.1	63.1				63.1	63.1	63.1
0.5	8413.95	1122.02	8413.95	1500	2660	2000	1995.26	4731.51	2660.73				1995.26	3548.13	630.957				1995.26	354.813	1496.24				15000	1120	4730				1120	3550	1500
1	63095.7	149624	354813	266073	149624	1.12202e+06	63095.7	149624	14962.4				2660.73	1122.02	11220.2				266.073	149.624	354.813				14962.4	35481.3	35481.3				2660	11220.2	11220.2
1.5	266073	199526	149624	473151	199526	841395	26607.3	354813	35481.3				841.395	1496.24	11220.2				473.151	266.073	199.526				19952.6	8413.95	8413.95				8413.95	19952.6	8413.95
2	473151	149624	84139.5	150000	266000	150000	84139.5	266073	84139.5				149.624	630.957	8413.95				266.073	112.202	149.624				19952.6	6309.57	4731.51				1500	2660	6310
2.5	199526	35481.3	19952.6	266073	841395	149624	35481.3	84139.5	19952.6				1995.26	1496.24	8413.95				199.526	112.202	84.1395				3548.13	4731.51	1122.02				841.395	841.395	630.957				63.1	63.1	63.1	63.0957	63.0957	63.0957	63.1	63.1	63.1				63.1
3	19952.6	199526	47315.1	112202	1.12202e+06	84139.5	4731.51	35481.3	1496.24				1995.26	473.151	2660.73				149.624	63.0957	63.0957				2660	3550	841				199.526	199.526	630.957				112	84.1	84.1	266	355	2660	84.1	112	63.1				63.1
3.5	11220.2	63095.7	112202	84139.5	63095.7	63095.7	3548.13	19952.6	8413.95				1995.26		15000				84.1395	84.1395	84.1395				1122.02	841.395	473.151				112.202	199.526	149.624
4	8413.95	84139.5	35481.3	112202	84139.5	112202	14962.4	14962.4	3548.13				630.957		2660.73				149.624	63.0957	63.0957				1120	841	266				63.0957	63.0957	84.1395				199.526	1995.26	11220.2	63095.7	11220.2	47315.1	112.202	149.624	84.1395				63.0957
5																																					8413.95	47315.1	63095.7	354813	841395	266073	199.526	199.526	473.151				63.0957
6																																					84139.5	149624	84139.5	266073	841395	1.12202e+06	1122.02	3550	1995.26				63.0957
7																																					199526	473151	149624	63095.7	35481.3	26607.3	84139.5	199526	149624				63.0957
8																																					14962.4	63095.7	47315.1	112202	8413.95	19952.6	35481.3	19952.6	47315.1				63.0957
Figure 5c & 5g
time post infection (d)	source - vehicle						source - nirmatrelvir (20 mg/kg) + ritonavir						source - nirmatrelvir (100 mg/kg) + ritonavir						source - moln. [1.25 mg kg-1; b.i.d.]						source - moln. [2.5 mg kg-1; b.i.d.]						source - moln. [5 mg kg-1; b.i.d.]						contact: vehicle						contact - nirmatrelvir (20 mg/kg) + ritonavir						contact - nirmatrelvir (100 mg/kg) + ritonavir
0	5	5	5	5	5	5	5	5	5				5	5	5				5	5	5				5	5	5				5	5	5
1	1929.65	6468.33	97028.8	77308.3	265409	55342	1361.96	164309	4134.1				162.272	1500.91	1448.92				92004	225282	114036				44154.4	15373.7	321689				232.982	1056.74	1205.63
2	158866	72664.9	268215	288391	677709	1290256	2541.92	13650.8	1144.24				85.1259	4607.46	16387.6				312820	53944.8	184876				52577.9	100530	47236.7				1329.77	334.771	1596.06
2.25																																					5	5	5	5	5	5	5	5	5				5
3	106463	5904.36	153294	4132979	1622543	201539	4691.36	14570.8	3852.34				348.928	740.384	465.405				1831915	746980	41407				3213.56	24394.7	4754.29				307.777	211.614	326.86				5	606.847	1562.63	132977	15166.7	85321.2	7.40815	5	5				5
4	477364	8908.78	1301477	1298873	539723	3884591	5615.3	76821.9	4390.39				1874.49		6093.63				47277.2	119580	26132.8				1525.13	3580.55	3164.18				605.319	5360.1	699.895				317.685	671.226	7470.15	175296	340237	86928	151.361	6.98935	5				5
5																																					690.393	49898.2	16253.1	522805	1.59529e+06	1.82515e+07	312.313	5434.32	608.456				5
6																																					903.195	37336.1	29009.1	3.2869e+06	3.35233e+06	2803573	3698.95	1125.93	10935.5				5
7																																					16228.7	36522.1	7664.44	461777	389655	662463	5694.58	9383.45	110560				5
8																																					22746.4	77760.6	13005.6	513566	276842	615772	22477.2	8962.69	36569.1				5
Figure 5d & 5h
source - vehicle	source - nirmatrelvir (20 mg/kg) + ritonavir	source - nirmatrelvir (100 mg/kg) + ritonavir	source - moln. [5 mg kg-1; b.i.d.]	contact: vehicle	contact - nirmatrelvir (20 mg/kg) + ritonavir	contact - nirmatrelvir (100 mg/kg) + ritonavir	contact - moln. [5 mg kg-1; b.i.d.]	source - moln. [1.25 mg kg-1; b.i.d.]	source - moln. [2.5 mg kg-1; b.i.d.]	contact - moln. [1.25 mg kg-1; b.i.d.]	contact - moln. [2.5 mg kg-1; b.i.d.]
2.12463e+06	560930	23343	587.444	1.78298e+06	1.26701e+06	400	400	27700	3880	400	400
886783	1.60549e+06	26883.6	733.345	2.90277e+06	1.52041e+06	400	400	27500	3450	400	400	limit of detection = 400
1.5588e+06	367421	404517	885.347	1.76207e+06	2.3813e+06	3.61184e+06	400	7710	492	400	400
1250000				2220000
2230000				2050000
1520000				1440000
Figure 5e & 5i
source - vehicle	source - nirmatrelvir (20 mg/kg) + ritonavir	source - nirmatrelvir (100 mg/kg) + ritonavir	contact: vehicle	contact - nirmatrelvir (20 mg/kg) + ritonavir	contact - nirmatrelvir (100 mg/kg) + ritonavir	source - moln. [1.25 mg kg-1; b.i.d.]	source - moln. [2.5 mg kg-1; b.i.d.]	source - moln. [5 mg kg-1; b.i.d.]	contact - moln. [5 mg kg-1; b.i.d.]	contact - moln. [2.5 mg kg-1; b.i.d.]	contact - moln. [1.25 mg kg-1; b.i.d.]
61060450	22689495	794764	22583035	2071508700	10775.9	1.51229e+07	677518	1.68445e+06	10775.9	10775.9	10775.9
120125650	351336500	1.3823e+06	824298150	2082623650	10775.9	3.97015e+07	1.38494e+06	2.13461e+06	10775.9	10775.9	10775.9
668224400	370961	4.17775e+06	1487045250	5000000000	18950000000	1.60394e+06	265413	3511296	10775.9	10775.9	10775.9	limit of dection = 10755.8621
4.09507e+07			1.55642e+07
225298730			37599423
9.58302e+07			2.14587e+07
Figure 5j
time after dosing (h)	Turbinate			Brain			Heart			Kidney			Liver			Lung			Spleen
3	519.183	164.153	325.703	106.699	80.0745	304.283	2422.25	1030.96	900.838	6305.86	802.746	1877.75	2362.2	6345.9	4644.32	1953.82	338.315	1046.97	1179.1	332.309	1135.06
12	28.9669	147.797	26.5046	36.8343	61.8575	24.4227	20.0186	298.277	20.0186	137.728	686.638	20.0186	56.2523	1579.47	18.9176	20.0186	302.281	20.0186	20.0186	218.203	20.0186
pmol/g tissue
[truncated: 12 more columns]

## Sheet: Figure 6
Figure 6b
time after infection (d)	source - infected, untreated											contact - vehicle											contact - nirmatrelvir (20 mg/kg) + ritonavir											contact - molnupiravir (5 mg/kg)											contact - nirmatrelvir (100 mg/kg) + ritonavir
0	63.0957	63.0957	63.0957	63.0957	63.0957	63.0957	63.0957	63.0957	63.0957	63.0957	63.0957
0.5	2660.73	4731.51	841.395	1496.24	841.395	1120	2660	1500	1120	3550	4730	63.0957	63.0957	63.0957	63.0957	63.0957	63.0957						63.0957	63.0957	63.0957									63.0957	63.0957	63.0957									63.0957	63.0957	63.0957
1	4731.51	63095.7	4731.51	19952.6	6309.57	112202	112202	47315.1	199526	354813	473151	84.1395	630.957	63.0957	84.1395	149.624	63.0957						63.0957	63.0957	63.0957									63.0957	63.0957	63.0957									63.0957	63.0957	63.0957
2	112202	63095.7	35481.3	112202	112202	473151	630957	266073	473151	199526	473151	1496.24	1122.02	199.526	84.1395	149.624	84.1395						63.0957	63.0957	63.0957									63.0957	63.0957	63.0957									63.0957	63.0957	63.0957
3	1.12202e+06	266073	47315.1	841395	1.12202e+06	149624	84139.5	3.54813e+06	149624	47315.1	84139.5	26607.3	149624	19952.6	19952.6	47315.1	14962.4						354.813	84.1395	84.1395									112.202	63.0957	63.0957									63.0957	63.0957	63.0957
4	35481.3	63095.7	35481.3	112202	26607.3	266073	354813	473151	199526	266073	266073	47315.1	354813	630957	2.66073e+06	1.49624e+06	1.12202e+06						1496.24	630.957	2660.73									63.0957	63.0957	63.0957									63.0957	63.0957	63.0957
5	14962.4	47315.1	35481.3	19952.6	35481.3	199526	354813	149624	84139.5	354813	47315.1	266073	112202	112202	266073	266073	112202						47315.1	149624	63095.7									63.0957	63.0957	63.0957									63.0957	63.0957	63.0957
6	35481.3	26607.3	47315.1	11220.2	19952.6	14962.4	8413.95	26607.3	4731.51	14962.4	11220.2	149624	47315.1	84139.5	84139.5	84139.5	149624						266073	19952.6	112202									63.0957	63.0957	84.1395									63.0957	63.0957	63.0957
Figure 6c
	time after infection (d)	source - infected, untreated											contact - vehicle											contact - nirmatrelvir (20 mg/kg) + ritonavir											contact - molnupiravir (5 mg/kg)											contact - nirmatrelvir (100 mg/kg) + ritonavir
0	0	5	5	5	5	5							5	5	5	5	5	5						5	5	5									5	5	5									5	5	5
0.5	0.5	2724.37	1887.1	1132.23	4493.57	2849.59
1	1	173765	677536	15483.3	478185	86705.3	56875.2	129220	20411.4	79814.2	743908	2320060	200.144	2290.67	29.4053	9.82682	129220	5						6.09624	5	5									5	5	5									5	5	5
2	2	1.24208e+06	1.23797e+06	276238	5.37391e+06	440555	519917	408415	77592.6	545156	1775630	3708180	41423	19070.9	1367.12	5	408415	4.92382						10.0073	5	59.66									66.5957	39.6339	8.55983									75.539	26.7606	5
3	3	2.02907e+07	11651998	2.99174e+06	5.54057e+07	3.04372e+07	682724	720682	1634631	4303263	107943	656628	1.40806e+06	1.84474e+07	340819	302287	720682	2135750						52.7549	839.673	283.353									699.635	1148.87	327.02									61.7541	50.5793	67.2599
4	4	6.19521e+06	5.09491e+06	4.57514e+06	1.76673e+07	3.90096e+06	204997	227722	1920893	206846	469818	456947	1.67882e+07	8.35863e+06	7.35378e+06	315145	227722	2661659						79547.8	8502.02	49371.6									67.5482	124.032	311.188									24.6832	39.1463	949.343
5	5	4.46545e+06	1.75772e+06	868019	1.8142e+06	976651	6339487	1177145	302920	43507.9	140797	3092642	6.89346e+06	5.06601e+06	6.2509e+06	37642454	1177145	5712013						1.02832e+07	107678	595203									373.609	258.053	197.479									5	360.237	70.0328
6	6	422114	426276	558932	308368	193000	744425	13270268	879638	313246	3071366	292199	873481	326210	1197101	1676703	13270268	1837573						3072338	84995.6	862928									78.9623	103.754	33.6462									53.8908	1404.24	52.5929
Figure 6d
source - infected, untreated	contact - vehicle	contact - nirmatrelvir (20 mg/kg) + ritonavir	contact - molnupiravir (5 mg/kg)	contact - nirmatrelvir (100 mg/kg) + ritonavir
1.51178e+06	4726939	1.52915e+07	405	1860
1.95517e+07	3.7557e+06	15359887	405	457
10669852	8.38346e+06	7.33449e+06	405	405	limit of detection = 405
1.3854e+07	997000
3.39272e+06	6490000
6560000	2170000
680000
385000
818000
4190000
1680000
Figure 6e
source - infected, untreated	contact - vehicle	contact - nirmatrelvir (20 mg/kg) + ritonavir	contact - molnupiravir (5 mg/kg)	contact - nirmatrelvir (100 mg/kg) + ritonavir
1360000000	839000000	1250000000	6215.13	800
845000000	1390000000	146000000	800	25011.1
621000000	1020000000	1240000000	800	41423.3
3600000000	1501549523
273000000	9.6333e+07
1.64729e+07	4.35488e+07
203239231
351174806
178265489
391472675					limit of detection = 800
117746450

## Sheet: Supplemental Fig S1
	Supplemental Figure 1a
	time post infection (d)	Vehicle						Nirmatrelvir (250mg/kg) + ritonavir
	sex animal	female	female	female	male	male	male	female	female	female	male	male	male
	0	100	100	100	100	100	100	100	100	100	100	100	100
	0.5	98.9	98.3	97.9	96.8	96.5	99	99.4	99	98.6	97.7	98.6	97.7
	1	99.4	97.8	95.7	94.5	93.4	97	96.7	99	96.8	100.9	96.2	95.9
	1.5	98.3	95	94.1	92.3	91.4	95	93.9	95.6	94.9	97.3	93.8	94
	2	97.2	95	93	92.7	90.4	97.5	97.2	98.5	94.9	96.8	98.1	94.5
	2.5	94.9	93.9	89.8	90	87.4	96	96.7	97	92.6	96.4	99.1	93.1
	3	92.6	91.7	87.2	87.3	84.8	94	98.3	100	98.1	98.6	100.5	94.9
	3.5	90.3	87.8	82.9	85	79.3	92	98.9	98	97.2	96.8	100	94
	4	84.1	82.3		81.4		90.5	99.4	101.5	100.5	95	104.3	92.2
	4.5	80.7	79		78.6		91	100	99.5	99.1	94.1	98.6	90.3
	5	77.8					95	98.3	99	102.3	93.7	102.4	88.9
	5.5						92.5	94.5	96.1	98.1	91.4	100.9	87.1
	6						94	95	94.1	100.5	94.1	104.3	87.6
	6.5						94	95	93.6	98.6	94.1	100.9	86.6
	7						96.5	98.3	97	100.9	95	104.3	87.6
	7.5						94	95.6	95.1	99.1	94.1	102.8	86.6
	8						98	98.9	99	95.4	97.7	107.1	88.9
	9						100	98.3	100.5	96.8	98.6	107.6	87.6
	10						101	101.1	103	96.8	96.8	110	88.5
	11						102	103.3	104.4	96.3	97.7	108.5	88.9
	12						102.5	103.9	103.4	95.8	98.6	109
	13						103.5	107.2	103.9	95.8	100.5	110.4
	14						104.5	109.4	103	95.4	101.8	111.4
	Supplemental Figure 1b
	time post infection (d)	Vehicle						Nirmatrelvir (250mg/kg) + ritonavir
	sex animal	female	female	female	male	male	male	female	female	female	male	male	male
	0	37.4	37.2	37.8	37.9	37.3	37.5	37.4	37.6	37.9	37.4	37.2	37.5
	1	37.5	37.7	37.8	37.4	37.6	37.5	37.8	37.5	37.5	37.9	37.4	37.2
	2	37.3	37.2	37.3	37.4	37.1	37.1	37.5	37.4	37.3	37.8	37.3	37.5
	3	36.7	36.5	36.5	36.7	36.3	36.8	37.5	37.8	37.5	37.4	37.2	37.5
	4	36.5	36		36.5		36.6	37.4	37.2	37.6	37.5	37.4	37.8
	5	36.1					36.7	37.3	37.5	37.4	37.3	37.5	37.1
	6						37.1	37.3	37.5	37.4	37.5	37.3	37.2
	7						37.2	37.4	37.8	37.7	37.5	37.5	37.2
	8						37.4	37.4	37.6	37.8	37.4	37.3	37.3
	9						37.6	37.4	37.8	37.6	37.5	37.9	37.4
	10						37.7	37.8	37.7	37.4	37.6	37.5	37.6
	11						37.8	37.7	37.4	37.9	37.5	37.7	37.6
	12						37.6	37.4	37.4	37.9	37.4	37.6
	13						37.6	37.4	37.8	37.4	37.5	37.4
	14						37.5	37.5	37.4	37.9	37.2	37.4
	Supplemental Figure 1c
	time post infection (d)	Vehicle																				Nirmatrelvir (250mg/kg) + ritonavir																				nirmatrelvir (125 mg/kg) + ritonavir
	Sex animal	female	female	female	male	male	male	female	female	female	female	male	male	male	male	male						female	female	male	male	female	female	female	female	female	female	male	male	male	male	male						female	female	male	male	female	female	female	male
	0	100	100	100	101	100	100	100	100	100	100	100	100	100	100	100						100	100	100	101	100	100	100	100	100	100	100	100	100	100	100						100	100	100	101	100	100	100	100
	1	98.3	96.5	96.9	93.9	98.8	98.5	94.5	96.3	93.6	98.3	95.2	98.3	97.4	95.8	94.6						100	98.9	98.3	99.1	96.3	95.8	98.2	97.5	96.2	95.6	99	95.8	94.6	99.8	96						98.8	95.9	97.2	97.6	95.2	95.2	99.1	100.6
	2	97.7	91.9	97.3	95	101.8	95.9	90.8	97.3	88.4	97.6	97.7	90.8	95	95.3	97.4						98.8	98.4	97.1	95.3	94.2	96.4	98.8	93.5	97.1	93.1	98.9	96.6	94.4	96.1	93.7						101.2	94.3	100.9	98.8	97	93.1	99.1	102.9
	2.5	97.2	90.7	96	93.3	99.4	94.9	86.5	96.3	85.5	95.8	94.4	95.2	91.9	93.1	95.1						97.1	100.5	93.8	96.2	95.2	93.8	97.6	94.5	91.9	91.6	90.2	91.6	92.1	90.7	86.2						98.3	92.2	96.3	96.4	97	91	98.1	102.4
	3	98.9	92.4	98.7	95.5	100.6	95.9	84	97.3	82.6	96.5	93.7	99.8	89.9	94.1	96						100.6	102.6	97.5	98.3	96.8	95.3	101.8	98	90.4	93.6	99.4	99.3	97.4	96.6	95.6						100	95.9	100.5	99.4	101.2	92.6	100.9	102.9
	4					94.5	87.8	79.1	96.8	79.7	94.4	91.1	98.7	81.5	92.5	93.1										97.4	96.9	101.8	98	89	93.6	99.5	91	95.6	95	95.6										104.2	91.5	103.3	107.1
	5					93.3	81.6		96.3		92	90.2	99.2	81.3	93.4	84.2										97.4	97.9	101.2	99.5	90.9	93.6	99.8	90.7	95.6	98.9	100										105.4	93.1	104.2	112.4
	6					95.1			99.5		93.7	90.5	99.7		93.4	92.4										96.8	97.4	103	101	92.3	93.1	99.6	92.6	98.8	100.6	104.7										107.1	92.1	104.2	109.4
	7					97.5			99.5		92	93.6	99.8		97.1	91.7										94.7	96.4	102.4	100	93.3	91.1	105.8	95.5	102.2	101.2	102.2										107.7	92.1	105.6	112.4
	8					98.8			97.7		91.6	95.6	99.6		95.8	94.6										94.2	96.9	99.4	100.5	96.2	91.1	100.8	97.1	98	96.7	100.1										107.7	91.5	103.7	111.2
	9					101.8			99.5		91.6	94.2	101.9		98.5	99										95.8	96.9	101.8	103.5	98.6	92.1	103.9	99	99.7	101.4	98										108.9	93.1	103.3	111.8
	10					102.5			98.6		89.5	95.6	103.8		98.7	97										95.8	98.4	102.4	104.5	99.5	92.6	104	103.6	98.8	99.4	97.8										108.9	94.2	101.9	112.9
	11					101.8			100.5		91.3	96.3	105		98.2	97.4										95.8	97.9	101.2	105	103.3	93.1	103.3	102.3	99.3	99	99.5										108.3	92.1	101.4	112.4
	12					102.5			100.9		91.6	94.1	107.3		99.6	99.1										96.3	99	104.9	106.5	105.7	97.5	103.2	100.9	104	102.7	96.9										111.3	93.1	101.9	115.9
	13					102.5			99.5		92.7	94.3	109.5		96.3	98.5										97.4	100	106.7	106	105.7	98	101.6	101.4	102.1	105.3	95.5										112.5	94.2	103.7	117.1
	14					103.7			100.9		93.7	95.9	107.9		97.8	98.6										97.9	99.5	106.1	108	106.2	99	103.3	99.7	104.9	105.4	94.5										114.3	94.7	102.8	117.6
	Supplemental Figure 1d
	time post infection (d)	Vehicle															Nirmatrelvir (250mg/kg) + ritonavir															Nirmatrelvir (125mg/kg) + ritonavir															molnupiravir (250 mg/kg)
	Sex animal	female	female	female	male	male	male	female	female	male	male	female	female	male	male	male	female	female	female	male	male	male	female	female	male	male	female	female	male	male	male	female	female	female	male	male	male	female	female	male	male						female	male	male
	0	37.3	37.5	37.8	37.2	37.9	37.3	37.4	37.6	37.5	37.6	37.1	37	37	37.7	37.4	37.6	37.2	37.6	37.8	37.4	37.9	37.3	37.4	37.6	37.8	37.6	37.6	37.2	37.3	37	37.4	37.8	37.6	37.9	37.5	37.5	37.8	37.6	37.9	37.5						37.8	37.4	38
	1	37.4	37.8	37.4	37.3	37.8	37.7	37.5	37.8	37.6	37.8	37.7	36.8	37.5	37.4	37.1	37.4	37.2	37.5	37.6	37.9	37.4	37.5	37.9	37.4	37.4	36.7	36.7	37.7	37.2	37.2	37.4	37.6	37.8	37.2	37.3	37.6	37.4	37.8	37.2	37.6						36.7	36.4	36.4
	2	37.4	37.2	37.3	37.3	37.6	37.5	37.4	37.4	37.3	37.8	37.4	36.6	36.8	36.9	36.8	37.4	37.4	37.6	37.8	37.3	37.5	37.6	37.8	37.5	37.5	37.1	37.1	36.5	37.1	37.3	37.2	37.5	37.5	37.8	37.3	37.2	37.8	37.5	37.6	37.8						36.7	36.7	37.9
	3	37.3	37.2	37.1	37.2	37.3	37.3	37.2	37.3	37.4	37.3	36.7	37	36.3	37.2	37.4	37.4	37.6	37.2	37.8	37.4	37.4	37.2	37.4	37.6	37.7	37.7	37.6	38	36.8	37.7	37.4	37.8	37.2	37.4	37.6	37.8	37.5	37.8	37.6	37.5						37	37.6	36.7
	4	37.1	37.2	36.7	37.2	36.6	37.3					38.2	38.5	35.6	38.6	37.4	37.5	37.6	37.8	37.4	37.4	37.7					37.2	36.7	36.3	37.7	36.9	37.4	37.6	37.7	37.2	37.4	37.8										37.4	36.9	37.8
	5	37.1	36.8		37.2		37.4					37.4	38.3	36.9	37.3	36.1	37.4	37.8	37.3	37.5	37.8	37.6					37.6	36.5	38	38.2	36.9	37.5	37.6	37.5	37.8	37.5	37.7										37	37.1	37.6
	6	37.1			37.3		37.3					38.4	38.3		38.4	36.9	37.6	37.4	37.7	37.3	37.8	37.6					37.2	37	37.6	37.1	37.1	37.8	37.4	37.2	37.8	37.9	37.5										37.4	36.3	37.5
	7	37.2			37.3		37.5					38	38.1		38.5	36.6	37.4	37.2	37.9	37.6	37.6	37.4					37.1	37.9	37.5	37.6	37.2	37.4	37.5	37.2	37.9	37.5	37.9										36.8	38.5	37.3
	8	37.3			37.5		37.3					36.7	37.2		37.4	37.3	37.6	37.4	37.7	37.8	37.5	37.8					37.2	37.2	37.6	37.8	37.1	37.7	37.7	37.4	37.9	37.3	37.5										37.2	38.2	36.7
	9	37.3			37.8		37.5					36.9	37.7		37.3	37.3	37.5	37.8	37.3	37.8	37.1	37.7					37.7	37.1	37.3	37.4	37.4	37.4	37.5	37.8	37.4	37.2	37.5										37.3	37.2	37.6
	10	37.5			37.4		37.8					37.1	37.3		36.9	37.1	37.4	37.8	37.6	37.9	37.4	37.3					37.1	37.2	37.3	36.2	37.4	37.5	37.8	37.4	37.9	37.4	37.6										37.3	38.1	36.5
	11	37.4			37.4		37.6					37.2	37.3		37.3	37.3	37.5	37.9	37.8	37.3	37.1	37.8					37.1	37.4	37.4	37.4	37.3	37.8	37.4	37.9	37.2	37.7	37.7										37.6	37.5	36.9
	12	37.5			37.5		37.5					37.6	37.4		37.9	37.6	37.4	37.8	37.5	37.9	37.2	37.5					37.4	37.4	37.8	37.2	37.5	37.4	37.4	37.1	37.8	37.5	37.4										37.8	37.7	37.2
	13	37.6			37.8		37.4					37.3	37.4		37.4	37.7	37.9	37.6	37.8	37.4	37.5	37.4					37.4	37.9	37.7	37.2	37.6	37.8	37.2	37.5	37.9	37.4	37.4										37.9	37.3	37.6
	14	37.5			37.4		37.9					38.3	38.5		38.1	38.3	37.4	37.5	37.4	37.3	37.6	37.7					37.6	37.3	37.6	37.9	37.6	37.3	37.9	37.1	37.4	37.7	37.8										38	38.2	37.8
[truncated: 12 more columns]

## Sheet: Supplemental Fig S2
	Supplemental Figure 2a
	time post infection (d)	Vehicle						nirmatrelvir (20 mg/kg) + ritonavir						nirmatrelvir (100 mg/kg) + ritonavir
	0	100	100	100	100	100	100	100	100	100	100	100	100	100	100	100
	1	95.0588	96.7442	95.5414	100.261	100.723	100.455	96.5368	98.8119	97.3684	103.563	101.86	101.98	96.3441	95.4545	96.6063
	2	98.1176	103.023	103.185	101.305	103.614	103.636	94.8052	99.0099	100	102.138	104.339	102.97	97.8495	102.814	104.072
	3	95.5294	105.349	103.397	101.305	105.301	104.545	98.7013	98.0198	103.947	104.276	104.339	104.95	98.4946	101.082	102.715
	4	99.2941	106.744	105.096	104.7	106.024	106.818	100.649	97.0297	101.579	104.038	106.405	107.673	100	108.225	105.882
	Supplemental Figure 2b
	time post infection (d)	Vehicle						nirmatrelvir (20 mg/kg) + ritonavir						nirmatrelvir (100 mg/kg) + ritonavir
	0	39.8	39	39.4	38.7	39.1	39	38.8	38.7	38.5	39.3	38.9	38.8	38.7	38.7	38.6
	1	39.3	38.8	39.8	38.8	39.7	39.5	39.4	39.6	39	38.8	39.1	39.4	39	38.8	38.9
	2	39.6	38.7	38.6	39.4	39.5	39.3	39.4	38.9	38.3	39.2	39.4	38.8	39.1	38.6	38.6
	3	38.6	38	39	39.2	39.9	39	39.5	39	38.5	38.9	39.3	39.1	39.2	38.3	38.9
	4	38.3	38.5	39.2	38.8	39.2	39.2	39.8	39.7	39.4	38.7	38.9	38.3	39.1	39	39.8

## Sheet: Supplemental Fig S3
	supplemental Fig S3
	N501T
	time post infection (d)	vehicle						20 mg/kg nirmatrelvir + ritonavir						100 mg/kg nirmatrelvir + ritonavir
	0	0	0	0	0	0	0	0	0	0	0	0	0	0	0	0
	1	0.0588235	0.101351	0.0408163	0.0306122	0.0181818	0.0555556							0.0290055		0.112561
	2	0.05	0.5	0.119171	0.0917431	0.147059	0.292683	0.0192308	0.0117994		0.186441	0.138776	0.0707965	0.406091	0.3	0.809091
	3	0.743243	0.783626	0.272727	0.521739	0.183099	0.0833333	0.0604651	0.028777	0.03125	0.117241	0.179245	0.155844	0.771567	0.924901	0.947368
	4	1	0.978903	1	0.550725			0.176471	1	0.365079		0.163043	0.420168	1	0.995413	0.486224
	F486L
	time post infection (d)	vehicle						20 mg/kg nirmatrelvir + ritonavir						100 mg/kg nirmatrelvir + ritonavir
	0	0	0		0	0
	1
	2				0.0181818
	3					0.0277778
	4	0.122807	0.05
	Y453F
	time post infection (d)	Vehicle
	0
	1		0.036079
	2		0.240385	0.0811052
	3		0.729426	0.591769
	4	0.0182224	0.753145	0.969807

## Sheet: Supplemental Fig S4
	Supplemental Figure S4
	time post infection (d)	source - vehicle						source - 20mg/kg nirmatrelvir + ritonavir						source - 100 mg/kg nirmatrelvir + ritonavir						source - moln. [5 mg kg-1; b.i.d.]						source - moln. [1.25 mg kg-1; b.i.d.]						source - moln. [2.5 mg kg-1; b.i.d.]						contact: vehicle						contact - 20mg/kg nirmatrelvir + ritonavir
	0	63.1	63.1	63.1	63.1	63.1	63.1	63.1	63.1	63.1				63.1	63.1	63.1				63.1	63.1	63.1				63.1	63.1	63.1				63.1	63.1	63.1
	0.5	8413.95	1122.02	8413.95	1500	2660	2000	1995.26	4731.51	2660.73				1995.26	3548.13	630.957				1995.26	354.813	1496.24				15000	1120	4730				1120	3550	1500
	1	63095.7	149624	354813	266073	149624	1.12202e+06	63095.7	149624	14962.4				2660.73	1122.02	11220.2				266.073	149.624	354.813				14962.4	35481.3	35481.3				2660	11220.2	11220.2
	1.5	266073	199526	149624	473151	199526	841395	26607.3	354813	35481.3				841.395	1496.24	11220.2				473.151	266.073	199.526				19952.6	8413.95	8413.95				8413.95	19952.6	8413.95
	2	473151	149624	84139.5	150000	266000	150000	84139.5	266073	84139.5				149.624	630.957	8413.95				266.073	112.202	149.624				19952.6	6309.57	4731.51				1500	2660	6310
	2.5	199526	35481.3	19952.6	266073	841395	149624	35481.3	84139.5	19952.6				1995.26	1496.24	8413.95				199.526	112.202	84.1395				3548.13	4731.51	1122.02				841.395	841.395	630.957				63.1	63.1	63.1	63.0957	63.0957	63.0957	63.1	63.1	63.1
	3	19952.6	199526	47315.1	112202	1.12202e+06	84139.5	4731.51	35481.3	1496.24				1995.26	473.151	2660.73				149.624	63.0957	63.0957				2660	3550	841				199.526	199.526	630.957				112	84.1	84.1	266	355	2660	84.1	112	63.1
	3.5	11220.2	63095.7	112202	84139.5	63095.7	63095.7	3548.13	19952.6	8413.95				1995.26		15000				84.1395	84.1395	84.1395				1122.02	841.395	473.151				112.202	199.526	149.624
	4	8413.95	84139.5	35481.3	112202	84139.5	112202	14962.4	14962.4	3548.13				630.957		2660.73				149.624	63.0957	63.0957				1120	841	266				63.0957	63.0957	84.1395				199.526	1995.26	11220.2	63095.7	11220.2	47315.1	112.202	149.624	84.1395
	5																																					8413.95	47315.1	63095.7	354813	841395	266073	199.526	199.526	473.151
	6																																					84139.5	149624	84139.5	266073	841395	1.12202e+06	1122.02	3550	1995.26
	7																																					199526	473151	149624	63095.7	35481.3	26607.3	84139.5	199526	149624
	8																																					14962.4	63095.7	47315.1	112202	8413.95	19952.6	35481.3	19952.6	47315.1
[truncated: 12 more columns]

[truncated: 3 more sheets: Supplemental Fig S5, Supplemental Fig S7, Supplemental Fig S8]
